# Supplementary material for: Profiling cell envelope-antibiotic interactions reveals vulnerabilities to β-lactams in a multidrug-resistant bacterium
Source: Nat Commun. 2023 Aug 9;14:4815. doi: 10.1038/s41467-023-40494-5 (PMC10412643; doi:10.1038/s41467-023-40494-5)
Supplement: Supplementary file 4 — Supplementary Data 2 [file 41467_2023_40494_MOESM4_ESM.xlsx]

## Sheet: Sheet1
	Suppl Data 2	Susceptibility of Gram-negative panel to AVI combinations (± 8 µg mL-1 AVI). MICs are the median of three replicates and are reported in µg mL -1
	Species	Strain	AZT	AVI/AZT	Ratio	Mero	AVI/MEM	Ratio	CAZ	AVI/CAZ	Ratio	CFD	AVI/CFD	Ratio
	A. xylosoxidans	ACH02	64	64	1	1	1	1	2	2	1	0.25	0.25	1
		ACH03	32	32	1	0.25	0.25	1	1	1	1	0.125	0.125	1
		ACH09	16	16	1	0.125	0.125	1	1	1	1	0.25	0.25	1
	S. maltophilia	D457	16	2	8	32	32	1	1	1	1	0.125	0.125	1
		K279a	128	1	128	2	2	1	2	1	2	0.125	0.125	1
		03 T2510	256	4	64	>64	>64	-	32	32	1	1	1	1
		04 T22674	64	1	64	16	16	1	2	2	1	0.5	0.5	1
		05 41846	128	2	64	>64	>64	-	4	4	1	0.5	0.5	1
		21NE928511	256	4	64	>64	>64	-	>128	>128	-	>4	>4	-
		20NC580771	256	2	128	>64	>64	-	>128	>128	-	0.25	0.25	1
	P. aeruginosa	PAO1	4	4	1	0.5	0.5	1	1	1	1	1	1	1
		PA14	8	8	1	0.5	0.25	2	2	2	1	1	1	1
		70	0.25	0.25	1	0.125	0.125	1	0.5	0.5	1	0.5	0.5	1
		71	128	8	16	32	4	8	>128	4	>32	4	4	1
		74	128	2	64	16	2	8	128	2	64	>4	>4	-
		20NB681421	16	16	1	1	0.5	2	4	4	1	1	1	1
		21NE72623	4	2	2	0.5	0.125	4	16	2	8	>4	>4	-
	B. cenocepacia	110041	64	16	4	32	4	8	4	4	1	0.0625	0.0625	1
		BC7	>128	>128	-	16	1	16	16	16	1	>4	>4	-
		K56-2	256	8	32	16	2	8	32	4	8	0.125	0.125	1
		VC10414	16	8	2	32	2	16	8	4	2	0.125	0.125	1
		VC14488	16	2	8	4	1	4	4	2	2	0.25	0.25	1
		VC14543	256	32	8	16	4	4	8	8	1	0.125	0.0625	2
		VC14761	8	2	4	4	1	4	2	2	1	0.125	0.0625	2
		F4200989-3	>256	64	>4	32	4	8	128	32	4	2	1	2
		G11815681	>256	32	>8	32	2	16	16	8	2	2	0.5	4
		F3071909	256	32	8	16	2	8	32	32	1	>4	>4	-
		F9141525	>256	32	>8	32	4	8	128	16	8	0.5	0.5	1
		130723	256	8	32	4	1	4	16	8	2	0.5	0.25	2
		134991	16	16	1	2	2	1	8	8	1	>4	>4	-
	B. contaminans	LMG23361	32	2	16	4	0.5	8	2	2	1	0.125	0.125	1
		21NG609698	256	8	32	32	8	4	16	4	4	2	2	1
		21NG595759	256	8	32	32	8	4	16	8	2	1	2	0.5
	B. dolosa	CEP021	8	8	1	2	1	2	2	1	2	0.5	0.5	1
		AU0645	>256	16	>16	16	2	8	>128	8	>16	>4	>4	-
		LM018941	>256	4	>64	16	0.5	32	16	2	8	>4	>4	-
		AU2167	>256	16	>16	32	1	32	64	4	16	>4	>4	-
		AU6940	>256	8	>32	32	2	16	16	16	1	2	2	1
	B. gladioli	VC14812	128	32	4	8	8	1	32	16	2	0.5	0.5	1
		VC19233	32	8	4	1	1	1	4	2	2	0.25	0.25	1
		113611	128	32	4	2	2	1	32	32	1	4	4	1
		132208	4	4	1	0.5	0.5	1	2	2	1	0.5	0.5	1
	B. multivorans	130034	16	8	2	8	4	2	8	8	1	0.125	0.125	1
		C5393	64	8	8	16	1	16	8	4	2	0.25	0.25	1
		VC15535	256	16	16	16	8	2	32	16	2	0.5	0.5	1
		VC15555	4	4	1	8	4	2	2	2	1	>4	>4	-
		VC19694	128	4	32	8	4	2	4	1	4	1	1	1
		VC9825	8	4	2	2	1	2	2	2	1	0.25	0.125	2
		131077	16	8	2	4	1	4	8	8	1	0.125	0.125	1
		134955	16	4	4	8	1	8	8	8	1	0.125	0.125	1
		F9091687	2	0.5	4	0.5	0.5	1	2	2	1	0.25	0.25	1
		LM013010	64	4	16	8	1	8	4	4	1	0.25	0.25	1
		V1120157	4	4	1	1	1	1	2	2	1	0.125	0.125	1
	B. vietnamiensis	CEP40	4	2	2	1	1	1	4	2	2	0.125	0.0625	2
		VC11431	256	4	64	16	1	16	32	2	16	1	0.125	8
		VC18984	256	8	32	8	4	2	16	4	4	>4	>4	-
