# Supplementary material for: Profiling cell envelope-antibiotic interactions reveals vulnerabilities to β-lactams in a multidrug-resistant bacterium
Source: Nat Commun. 2023 Aug 9;14:4815. doi: 10.1038/s41467-023-40494-5 (PMC10412643; doi:10.1038/s41467-023-40494-5)
Supplement: Supplementary file 6 — Source Data [file 41467_2023_40494_MOESM6_ESM.xlsx]

## Sheet: Fig2
Figure 2C
	AMP	AZT	CFD	CAZ-H	CAZ-L	TAZ	CTT	MEM	AVI-H	AVI-L	AVI/CAZ	CYC	FOS	BAC	FR-9	CHIR	PF-04	CHX	PMB	ERY	NOV	RIF
mlaF	-2.48653	-1.01946	-1.52821	-1.54357	NS	-2.38653	-2.78653	-1.26702	-1.39467	-1.25042	-1.34404	-1.83957	-0.221181	-2.69287	NS	-1.65791	-3.11113	-3.87891	-0.834103	-5.44168	-5.59293	-5.61653
mlaE	-2.32116	-0.951085	-1.77451	-1.49276	-1.26336	-2.22116	-2.72116	-1.18376	-1.62572	NS	-1.21982	NS	0.0157646	-2.12652	NS	-1.45442	-3.40065	-2.254	-0.915077	-5.03857	-5.36859	-5.22395
mlaD	-1.83276	-1.61264	-2.00521	-1.55529	NS	-1.71276	-2.20585	-1.46452	-1.46976	-1.69283	-2.25855	NS	-0.0394326	-2.15899	-0.242259	-1.09388	-3.01535	-3.42661	-0.752974	-4.00602	-4.44441	-4.64505
vacJ	-2.08888	NS	NS	0.233139	NS	-2.32228	-2.48888	0.274897	-1.80205	NS	-1.56236	-0.466329	-0.433694	-1.73166	-0.530271	-0.0645919	-2.86535	-0.964491	-1.73802	-1.91974	NS	NS
mlaC	NS	NS	NS	NS	NS	0.230972	0.465808	NS	NS	NS	NS	0.423557	0.588346	NS	0.448766	NS	NS	-2.79359	-0.317694	-2.2144	-2.6125	-2.56955
mlaB	0.104583	NS	NS	NS	NS	0.282202	0.43269	NS	NS	NS	NS	NS	0.28338	NS	0.316385	NS	NS	-1.82911	0.202705	-1.99855	-1.15109	-1.61275
RS01610	NS	NS	NS	NS	NS	NS	-0.563465	NS	NS	NS	-0.198493	NS	NS	NS	NS	NS	NS	-0.569338	NS	NS	NS	NS
RS01615	-0.333965	NS	NS	NS	NS	NS	NS	NS	NS	NS	NS	NS	NS	NS	NS	NS	NS	NS	NS	NS	NS	NS
Figure 2D						Figure 2E				Figure 2F
Antibiotic	MW	Fitness	StDev			CRISPRi Mutant	Ratio			Antibiotic	Synergy Value
AMP	349.41	-1.72495	0.85			NTC	0.839533			AMP	0		0=no interaction
AZT	435.435	-1.1944	0.363823			NTC	1.14277			AZT	1		0.5=weak synergy
CFD	751.15	-1.76931	0.238542			NTC	1.18628			CFD	0		1=strong synergy
CAZ-H	546.58	-1.08962	0.882257			NTC	1.03114			CAZ	1
TAZ	300.289	-1.35493	0.67			NTC	1.21647			TAZ	0
CTT	575.623	-1.55065	0.89			mlaFEDvacJ	4.21428			CTT	0
MEM	383.464	-0.910102	0.798726			mlaFEDvacJ	3.00097			MEM	1
AVI-H	265.24	-1.57305	0.180464			mlaFEDvacJ	3.28786			AVI	0
CYC	102.092	-0.627447	0.75			mlaFEDvacJ	5.22211			CYC	0.5
FOS	138.059	0.0321973	0.363057			mlaFEDvacJ	5.16774			FOS	0.5
BAC	1422.69	-2.17751	0.394682			mlaCB	6.509			BAC	0
FR-9	219.11	-0.00184469	0.462368			mlaCB	4.77875			FR-9	1
CHIR	437.49	-1.0677	0.708241			mlaCB	5.00756			CHIR	0
PF-04	347.43	-3.09812	0.22563			mlaCB	4.57697			PF-04	1
CHX	505.446	-2.52445	1.06874			mlaCB	5.30348			CHX	0
PMB	1203.5	-0.725861	0.648315							PMB	1
ERY	733.93	-3.43649	0.79							ERY	1
NOV	612.624	-3.83391	0.9							NOV	1
RIF	822.94	-3.93356	0.75							RIF	1

## Sheet: Fig3
Figure 3A
	AMP	AZT	CFD	CAZ-H	CAZ-L	TAZ	CTT	MEM	AVI-H	AVI-L	AVI/CAZ	CYC	FOS	BAC	FR-9	CHIR	PF-04	CHX	PMB	ERY	NOV	RIF
ogcA	NS	-3.31417	-1.67952	-2.92881	NS	NS	NS	-5.50338	NS	NS	-2.94207	NS	NS	NS	-2.5	NS	NS	NS	NS	NS	0.6	NS
ogcB	NS	NS	-1.85338	NS	NS	NS	NS	NS	NS	-0.834001	-0.953362	NS	NS	NS	-0.7	NS	NS	NS	NS	NS	NS	NS
ogcE	NS	NS	NS	NS	NS	NS	-1.69479	NS	NS	NS	NS	-1.43796	NS	-1.86537	NS	NS	NS	-0.936076	-2.49741	NS	NS	-1.95359
ogcI	NS	NS	NS	NS	NS	NS	NS	NS	NS	NS	NS	NS	NS	NS	NS	NS	NS	NS	NS	NS	NS	NS
pglL	NS	NS	NS	-0.6	NS	-1.1	-1.1	NS	NS	NS	NS	NS	NS	-3.5	-1.6	NS	NS	NS	NS	NS	NS	NS
wabO	NS	NS	NS	NS	NS	NS	NS	NS	NS	NS	NS	NS	NS	NS	NS	NS	NS	NS	-0.65	NS	NS	NS
wabP	NS	NS	NS	NS	NS	NS	NS	NS	NS	NS	NS	NS	NS	NS	NS	NS	NS	NS	NS	NS	NS	NS
wabQ	NS	NS	NS	NS	NS	NS	NS	NS	NS	NS	NS	NS	NS	NS	NS	NS	NS	NS	NS	NS	NS	NS
wabR	NS	NS	NS	NS	NS	NS	NS	NS	NS	NS	NS	NS	NS	NS	NS	NS	NS	NS	-0.8	NS	NS	NS
wabS	NS	NS	NS	NS	NS	NS	NS	NS	NS	NS	NS	NS	NS	NS	NS	NS	NS	-1.5	-2	NS	NS	NS
wbxY	NS	NS	0.3	NS	NS	NS	NS	-0.4	NS	NS	NS	NS	NS	NS	NS	NS	NS	NS	NS	NS	NS	NS
hldD	-0.980447	-1.68894	NS	-1.80049	NS	-0.835645	NS	-1.59607	NS	NS	-2.38612	NS	-1.03778	NS	0.4059	NS	NS	NS	-2.2053	-0.6	-1.15999	-0.977598
hldC	NS	NS	NS	NS	NS	NS	NS	NS	NS	NS	NS	NS	NS	NS	NS	NS	NS	NS	-1.99	NS	NS	NS
waaC	NS	NS	NS	NS	NS	NS	-3.25893	NS	NS	NS	NS	NS	0.642135	0.52144	NS	-2.49981	-3.99525	NS	-4.29663	NS	-1.34529	NS
wzt	NS	NS	NS	NS	NS	NS	NS	NS	NS	NS	NS	NS	NS	NS	NS	NS	NS	NS	NS	NS	0.5	NS
wzm	NS	NS	NS	NS	NS	NS	NS	NS	NS	NS	NS	NS	NS	NS	-0.65	NS	NS	-0.7	-0.7	NS	NS	NS
vioA	NS	NS	NS	NS	NS	0.4	NS	NS	NS	NS	NS	NS	NS	NS	-0.7	NS	NS	-0.65	-1	NS	0.5	NS
wbxF	NS	NS	NS	NS	NS	NS	NS	NS	NS	NS	NS	NS	NS	NS	-0.7	NS	NS	-0.6	-0.72	NS	NS	NS
wbxE	NS	NS	NS	NS	NS	NS	NS	NS	NS	NS	NS	NS	NS	NS	NS	NS	NS	NS	-0.9	NS	0.5	NS
wbxD	NS	NS	NS	NS	NS	NS	NS	NS	NS	NS	NS	NS	NS	NS	NS	NS	NS	NS	NS	NS	NS	NS
wbiI	NS	NS	-0.3	0.25	0.26	NS	NS	NS	NS	NS	NS	NS	NS	NS	NS	NS	NS	-0.605761	-0.68076	-0.439601	NS	NS
wbiH	0.86916	NS	-1.45	NS	NS	0.85507	NS	NS	NS	NS	NS	NS	NS	0.624208	NS	NS	NS	-0.810711	-2.69276	0.68331	0.67236	0.861682
wbiG	NS	-1.57331	-2.74575	NS	NS	NS	NS	-2.32784	NS	NS	NS	NS	NS	NS	NS	NS	0.846038	NS	-1.23796	NS	NS	NS
wbiF	NS	NS	NS	NS	NS	NS	NS	NS	NS	NS	NS	NS	NS	NS	NS	NS	NS	NS	-1.83796	NS	NS	NS
RS30805	NS	NS	NS	NS	-2.20903	-1.64334	-1.981	-2.50675	NS	NS	-2.26477	NS	NS	NS	NS	-3.2082	-2.51163	-1.18478	-2.14772	NS	-1.0601	NS
ogcE	NS	NS	NS	NS	NS	NS	-1.69479	NS	NS	NS	NS	-1.43796	NS	-1.86537	NS	NS	NS	-0.936076	-2.49741	NS	NS	-1.95359
dbcA	-0.440875	-1.23529	NS	-0.801082	NS	NS	-0.3882	-1.03476	NS	NS	-0.568479	NS	NS	-0.722974	-1	NS	0.331353	-0.977274	-1.69661	NS	-0.642334	NS
Figure 3B					Figure 3D														Figure 3E
CRISPRi Mutant	Ratio						Conc:	128	64	32	16	8	4	2	0				ATB1	Synergy Value
NTC	0.978448				AZT	ntc	Rha+	24.2487	24.3155	29.3233	28.8438	43.7779	68.4164	87.8945	100				AMP	0		0=no interaction
NTC	1.37611						Rha-	25.1741	29.7653	32.6945	33.8579	38.7614	64.9145	79.1643	100				AZT	1		0.5=weak synergy
NTC	1.18081																		CFD	0		1=strong synergy
NTC	1.27816					wbiFGHI	Rha+	20.5394	27.4131	28.2434	30.6065	44.666	59.8233	74.5315	100				CAZ	1		"-0.5=weak antagonism"
hldD	7.87653						Rha-	24.0862	30.1987	27.4449	31.7718	32.4773	42.0535	64.9165	100				TAZ	0
hldD	3.85564					vio-wbx	Rha+	24.5474	29.9461	37.8082	45.7864	46.4399	63.2622	97.592	100				CTT	1
hldD	5.94972						Rha-	28.0308	31.8405	33.2708	34.3395	39.0397	54.6383	87.8867	100				MEM	1
hldD	5.58995																		AVI	0
wabR-P	1.92374					hldD	Rha+	1.53538	2.48202	6.6372	9.28662	30.875	45.4353	94.3668	100				CYC	0
wabR-P	0.806811						Rha-	24.5953	29.2368	29.12	33.0819	36.5683	45.9943	78.7517	100				FOS	-0.5
wabR-P	0.985762					wabR-P	Rha+	6.23985	9.81419	20.1536	29.0299	41.7906	44.4194	58.6228	100				BAC	0
wabR-P	1.29491						Rha-	23.7788	29.8445	34.6057	33.7277	40.3156	54.7416	69.3647	100				FR-9	1
wbiFGHI	1.26508																		CHIR	0
wbiFGHI	1.30828					ogcABEI	Rha+	6.77485	15.0651	20.7301	24.545	42.9135	62.5109	82.0655	100				PF-04	0
wbiFGHI	1.25307						Rha-	21.805	26.704	28.8413	26.1715	33.3694	44.7181	75.2189	100				CHX	0
wbiFGHI	1.36847					pglL	Rha+	19.5917	25.4621	29.8335	33.4544	52.6627	77.9988	83.1671	100				PMB	0.5
vioAwbxFED	1.43771						Rha-	25.3747	31.0255	32.3715	32.6935	41.9066	68.17	78.8678	100				ERY	0
vioAwbxFED	1.05001																		NOV	0
vioAwbxFED	1.41775						Conc:	32	16	8	4	2	1	0.5	0				RIF	0
vioAwbxFED	1.55486				CAZ	ntc	Rha+	2.54717	13.2885	19.3338	23.599	54.6739	91.0084	94.9901	100
ogcABEI	1.42103						Rha-	4.39756	14.914	24.0385	28.055	49.8085	88.4269	99.5074	100
ogcABEI	1.45035
ogcABEI	1.19201					wbiFGHI	Rha+	7.30771	12.4968	20.6368	26.7739	60.7847	82.9409	89.2785	100
ogcABEI	1.52082						Rha-	13.304	14.1846	23.1914	24.9428	42.268	80.2458	94.2997	100
pglL	0.879213					vio-wbx	Rha+	14.6356	32.7544	31.0056	40.6434	52.2497	93.2122	94.4247	100
pglL	1.28279						Rha-	13.997	26.1993	27.3619	27.6662	45.1467	82.5603	99.1734	100
pglL	1.09748
pglL	1.33788					hldD	Rha+	0.18528	-0.210937	1.16816	18.488	45.9968	69.5536	86.8332	100
ispDF	2.54065						Rha-	11.1517	16.1916	23.4034	26.4315	56.7731	91.6035	101.136	100
ispDF	1.69513					wabR-P	Rha+	3.89559	6.84128	14.723	28.9755	45.8949	62.7559	67.5708	100
ispDF	2.9345						Rha-	3.46368	17.8662	24.9611	36.0062	58.5517	83.769	98.3608	100
ispDF	3.46712
uppS-rseP	2.79336					ogcABEI	Rha+	3.41374	3.19392	10.2135	11.3022	25.1355	84.4627	94.6447	100
uppS-rseP	2.15116						Rha-	0.159574	10.4228	20.8447	23.1903	37.7685	73.6372	90.5907	100
uppS-rseP	1.76063					pglL	Rha+	4.80461	17.639	23.6825	25.0081	60.9835	92.6554	99.0157	100
uppS-rseP	1.76565						Rha-	8.96427	23.0247	26.8347	23.6011	55.8438	89.5875	102.177	100
bacA	1.14429
bacA	1.95676						Conc:	8	4	2	1	0.5	0.25	0.125	0
bacA	1.45818				MEM	ntc	Rha+	0.530113	6.30403	22.5767	38.6145	77.7725	89.986	96.2948	100
bacA	1.61669						Rha-	-0.0176378	9.27033	26.154	39.1437	67.888	82.5736	92.9646	100
						wbiFGHI	Rha+	-0.185076	10.2939	26.086	46.3938	70.7864	82.5221	91.7169	100
							Rha-	-0.455969	9.76914	26.9457	41.6857	68.2693	83.6268	93.05	100
						vio-wbx	Rha+	8.34326	32.4246	34.6829	56.3675	78.0362	92.5553	94.1869	100
							Rha-	3.78707	21.7582	30.0636	44.8558	72.4886	91.646	99.2967	100
						hldD	Rha+	6.32702	-0.501486	5.64812	26.8479	54.8002	90.5813	95.7032	100
							Rha-	-0.164072	11.4039	32.7402	42.5224	67.2666	85.1445	96.0399	100
						wabR-P	Rha+	-1.06782	0.973406	14.0401	20.9874	43.2744	56.7498	62.3023	100
							Rha-	-0.70278	13.8748	27.9678	47.5364	75.1668	90.8271	97.4168	100
						ogcABEI	Rha+	-0.373052	1.44971	12.9426	23.0607	37.5617	78.7217	90.4051	100
							Rha-	-0.178983	6.82107	22.9608	36.457	55.477	76.7882	90.4496	100
						pglL	Rha+	-0.677507	19.0154	30.0361	64.0921	88.9792	96.3866	100.407	100
							Rha-	-0.653026	18.7201	26.5128	52.9822	83.2825	94.471	99.9129	100

## Sheet: Fig4
Fig 4B
Antibiotic1	Antibiotic2	Synergy Value
AMP	BAC	0
AZT	BAC	0.5
CFD	BAC	0		0=no interaction
CAZ	BAC	0.5		0.5=weak synergy
TAZ	BAC	0		1=strong synergy
CTT	BAC	1		"-0.5=weak antagonism"
MEM	BAC	1
AVI	BAC	0
CYC	BAC	-0.5
FOS	BAC	0
BAC	BAC	0
FR-9	BAC	0.5
CHIR	BAC	0
PF-04	BAC	0.5
CHX	BAC	0
PMB	BAC	0.5
ERY	BAC	0
NOV	BAC	0
RIF	BAC	0
AMP	FR-9	0
AZT	FR-9	1
CFD	FR-9	1
CAZ	FR-9	1
TAZ	FR-9	1
CTT	FR-9	1
MEM	FR-9	1
AVI	FR-9	0.5
CYC	FR-9	0
FOS	FR-9	0
BAC	FR-9	1
FR-9	FR-9	0
CHIR	FR-9	0
PF-04	FR-9	1
CHX	FR-9	1
PMB	FR-9	1
ERY	FR-9	0
NOV	FR-9	0.5
RIF	FR-9	0

## Sheet: Fig5
Figure 5A							Figure 5B							Figure 5D
																		128	64	32	16	8	4	2	0
Background	Plasmid	%Rhamnose	OD600(norm)	SD			Background	Plasmid	%Rhamnose	OD600(norm)	SD			WT	AZT	Vector cont	Rha+	35	47	48	57	63	88	102	100
K56-2::dCas9	NTC	0	100	3			K56-2::dCas9	pSCrhaB2plus	0	100	3						Rha-	27	43	43	48	55	71	93	100
K56-2::dCas9	NTC	0.0078125	97	1			K56-2::dCas9	pSCrhaB2plus	0.00024375	91	9					pwzm-wzt+	Rha+	11	12	39	47	52	71	69	100
K56-2::dCas9	NTC	0.015625	97	1			K56-2::dCas9	pSCrhaB2plus	0.0004875	95	7						Rha-	39	49	45	55	49	54	61	100
K56-2::dCas9	NTC	0.03125	97	3			K56-2::dCas9	pSCrhaB2plus	0.000975	86	5
K56-2::dCas9	NTC	0.0625	98	1			K56-2::dCas9	pSCrhaB2plus	0.00195	92	3			ΔwaaL	AZT	Vector cont	Rha+	35	44	66	72	65	78	82	100
K56-2::dCas9	NTC	0.125	96	3			K56-2::dCas9	pSCrhaB2plus	0.0039	88	3						Rha-	36	51	68	64	86	99	91	100
K56-2::dCas9	NTC	0.25	98	2			K56-2::dCas9	pSCrhaB2plus	0.0078	87	5					pwzm-wzt+	Rha+	1	1	3	9	45	78	96	100
K56-2::dCas9	NTC	0.5	101	3			K56-2::dCas9	pSCrhaB2plus	0.0156	94	3						Rha-	25	26	29	37	45	76	96	100
ΔwaaL	NTC	0	100	9			ΔhldD	pSCrhaB2plus	0	100	8
ΔwaaL	NTC	0.0078125	86	5			ΔhldD	pSCrhaB2plus	0.00024375	100	13							32	16	8	4	2	1	1	0
ΔwaaL	NTC	0.015625	89	9			ΔhldD	pSCrhaB2plus	0.0004875	103	4			WT	CAZ	Vector cont	Rha+	13	32	42	52	41	51	80	100
ΔwaaL	NTC	0.03125	90	2			ΔhldD	pSCrhaB2plus	0.000975	97	7						Rha-	8	29	35	40	46	61	65	100
ΔwaaL	NTC	0.0625	89	5			ΔhldD	pSCrhaB2plus	0.00195	85	2					pwzm-wzt+	Rha+	2	5	28	33	42	56	78	100
ΔwaaL	NTC	0.125	85	7			ΔhldD	pSCrhaB2plus	0.0039	100	2						Rha-	3	27	33	55	49	54	69	100
ΔwaaL	NTC	0.25	80	11			ΔhldD	pSCrhaB2plus	0.0078	104	4
ΔwaaL	NTC	0.5	80	8			ΔhldD	pSCrhaB2plus	0.0156	85	10			ΔwaaL	CAZ	Vector cont	Rha+	8	31	39	61	58	76	105	100
ΔhldD	NTC	0	100	4			ΔwaaL	pSCrhaB2plus	0	100	11						Rha-	12	31	41	45	66	80	103	100
ΔhldD	NTC	0.0078125	105	9			ΔwaaL	pSCrhaB2plus	0.00024375	108	8					pwzm-wzt+	Rha+	0	2	3	24	44	39	76	100
ΔhldD	NTC	0.015625	88	14			ΔwaaL	pSCrhaB2plus	0.0004875	111	6						Rha-	4	19	20	35	60	54	91	100
ΔhldD	NTC	0.03125	90	2			ΔwaaL	pSCrhaB2plus	0.000975	107	10
ΔhldD	NTC	0.0625	95	4			ΔwaaL	pSCrhaB2plus	0.00195	105	5							8	4	2	1	1	0	0	0
ΔhldD	NTC	0.125	89	7			ΔwaaL	pSCrhaB2plus	0.0039	105	2			WT	MEM	Vector cont	Rha+	12	48	48	76	104	101	102	100
ΔhldD	NTC	0.25	96	4			ΔwaaL	pSCrhaB2plus	0.0078	101	7						Rha-	10	44	41	59	78	103	105	100
ΔhldD	NTC	0.5	95	6			ΔwaaL	pSCrhaB2plus	0.0156	105	5					pwzm-wzt+	Rha+	8	16	28	82	74	101	83	100
																	Rha-	16	44	56	63	79	98	91	100
K56-2::dCas9	pgRNA-ispDF	0	100	7			K56-2::dCas9	pwzm-wzt+	0	100	6
K56-2::dCas9	pgRNA-ispDF	0.0078125	97	5			K56-2::dCas9	pwzm-wzt+	0.00024375	89	9			ΔwaaL	MEM	Vector cont	Rha+	25	29	31	38	52	60	81	100
K56-2::dCas9	pgRNA-ispDF	0.015625	92	10			K56-2::dCas9	pwzm-wzt+	0.0004875	89	4						Rha-	13	42	43	46	68	65	76	100
K56-2::dCas9	pgRNA-ispDF	0.03125	80	2			K56-2::dCas9	pwzm-wzt+	0.000975	82	8					pwzm-wzt+	Rha+	0	6	5	31	38	53	74	100
K56-2::dCas9	pgRNA-ispDF	0.0625	80	4			K56-2::dCas9	pwzm-wzt+	0.00195	73	9						Rha-	10	38	35	66	61	83	92	100
K56-2::dCas9	pgRNA-ispDF	0.125	75	8			K56-2::dCas9	pwzm-wzt+	0.0039	75	2
K56-2::dCas9	pgRNA-ispDF	0.25	74	7			K56-2::dCas9	pwzm-wzt+	0.0078	66	7
K56-2::dCas9	pgRNA-ispDF	0.5	69	8			K56-2::dCas9	pwzm-wzt+	0.0156	72	4
ΔwaaL	pgRNA-ispDF	0	100	11			ΔwaaL	pwzm-wzt+	0	100	3
ΔwaaL	pgRNA-ispDF	0.0078125	98	4			ΔwaaL	pwzm-wzt+	0.00024375	81	11
ΔwaaL	pgRNA-ispDF	0.015625	80	6			ΔwaaL	pwzm-wzt+	0.0004875	83	5
ΔwaaL	pgRNA-ispDF	0.03125	50	6			ΔwaaL	pwzm-wzt+	0.000975	61	12
ΔwaaL	pgRNA-ispDF	0.0625	45	6			ΔwaaL	pwzm-wzt+	0.00195	58	8
ΔwaaL	pgRNA-ispDF	0.125	30	11			ΔwaaL	pwzm-wzt+	0.0039	46	11
ΔwaaL	pgRNA-ispDF	0.25	24	9			ΔwaaL	pwzm-wzt+	0.0078	38	8
ΔwaaL	pgRNA-ispDF	0.5	29	4			ΔwaaL	pwzm-wzt+	0.0156	22	9
ΔhldD	pgRNA-ispDF	0	100	4
ΔhldD	pgRNA-ispDF	0.0078125	87	13			ΔhldD	pwbiI+	0	100	8
ΔhldD	pgRNA-ispDF	0.015625	72	5			ΔhldD	pwbiI+	0.00024375	30	12
ΔhldD	pgRNA-ispDF	0.03125	63	8			ΔhldD	pwbiI+	0.0004875	20	8
ΔhldD	pgRNA-ispDF	0.0625	52	6			ΔhldD	pwbiI+	0.000975	16	6
ΔhldD	pgRNA-ispDF	0.125	52	8			ΔhldD	pwbiI+	0.00195	10	5
ΔhldD	pgRNA-ispDF	0.25	41	10			ΔhldD	pwbiI+	0.0039	6	8
ΔhldD	pgRNA-ispDF	0.5	30	11			ΔhldD	pwbiI+	0.0078	7	5
							ΔhldD	pwbiI+	0.0156	6	6
K56-2::dCas9	pgRNA-uppS	0	100	2			ΔwaaL	pwbiI+	0	100	3
K56-2::dCas9	pgRNA-uppS	0.0078125	76	4			ΔwaaL	pwbiI+	0.00024375	72	11
K56-2::dCas9	pgRNA-uppS	0.015625	61	3			ΔwaaL	pwbiI+	0.0004875	52	14
K56-2::dCas9	pgRNA-uppS	0.03125	50	12			ΔwaaL	pwbiI+	0.000975	10	6
K56-2::dCas9	pgRNA-uppS	0.0625	40	10			ΔwaaL	pwbiI+	0.00195	4	4
K56-2::dCas9	pgRNA-uppS	0.125	43	11			ΔwaaL	pwbiI+	0.0039	7	6
K56-2::dCas9	pgRNA-uppS	0.25	45	9			ΔwaaL	pwbiI+	0.0078	4	5
K56-2::dCas9	pgRNA-uppS	0.5	44	14			ΔwaaL	pwbiI+	0.0156	2	4
ΔwaaL	pgRNA-uppS	0	100	8			K56-2::dCas9	pwbiI+	0	100	3
ΔwaaL	pgRNA-uppS	0.0078125	60	12			K56-2::dCas9	pwbiI+	0.00024375	88	6
ΔwaaL	pgRNA-uppS	0.015625	15	6			K56-2::dCas9	pwbiI+	0.0004875	72	4
ΔwaaL	pgRNA-uppS	0.03125	8	6			K56-2::dCas9	pwbiI+	0.000975	57	2
ΔwaaL	pgRNA-uppS	0.0625	10	9			K56-2::dCas9	pwbiI+	0.00195	45	9
ΔwaaL	pgRNA-uppS	0.125	6	7			K56-2::dCas9	pwbiI+	0.0039	38	7
ΔwaaL	pgRNA-uppS	0.25	5	4			K56-2::dCas9	pwbiI+	0.0078	37	9
ΔwaaL	pgRNA-uppS	0.5	10	9			K56-2::dCas9	pwbiI+	0.0156	31	4
ΔhldD	pgRNA-uppS	0	100	11
ΔhldD	pgRNA-uppS	0.0078125	35	10
ΔhldD	pgRNA-uppS	0.015625	21	9
ΔhldD	pgRNA-uppS	0.03125	11	5
ΔhldD	pgRNA-uppS	0.0625	6	5
ΔhldD	pgRNA-uppS	0.125	7	5
ΔhldD	pgRNA-uppS	0.25	8	6
ΔhldD	pgRNA-uppS	0.5	6	5

## Sheet: Fig6
Figure 6A
	AMP	AZT	CFD	CAZ-H	CAZ-L	TAZ	CTT	MEM	AVI-H	AVI-L	AVI/CAZ	CYC	FOS	BAC	FR-9	CHIR	PF-04	CHX	PMB	ERY	NOV	RIF
penR	-1.53081	-1.55649	NS	-0.925671	NS	NS	-1.80677	-3.88415	NS	NS	-0.55	NS	NS	NS	NS	NS	NS	NS	NS	NS	NS	-0.307566
blapenB	-1.5662	-1.96221	NS	-1.63595	-1.14911	-0.570958	NS	-1.8239	NS	NS	-0.77	NS	NS	NS	NS	NS	NS	NS	NS	0.632716	NS	0.0836712
blaampC	NS	NS	NS	NS	NS	NS	NS	NS	NS	NS	NS	NS	NS	NS	NS	NS	NS	NS	NS	NS	NS	NS
RS32470	-0.59548	-0.728219	NS	-0.93923	-0.975932	-0.364374	NS	-0.722489	NS	NS	NS	NS	NS	NS	NS	NS	NS	NS	NS	NS	NS	NS
Figure 6D				Significance Values for 6D
CRISPRi Mutant	Treatment	Activity			Group1	Group2	Bonfer Correct P-value
NTC	None	1.05		NTC	--	AVI	1.17037e-08
NTC	None	1.01				RHA	22.2073
NTC	None	0.91				++	1.10877e-08
NTC	None	0.92
NTC	None	0.95		penR	--	AVI	4.49751e-09
NTC	+AVI	0.0277809				RHA	0.000932839
NTC	+AVI	0.0214093				++	4.40931e-09
NTC	+AVI	0.0297978
NTC	+AVI	0.0221691		penB	--	AVI	1.43043e-08
NTC	+AVI	0.02355				RHA	1.01909e-07
NTC	+RHA	1.01054				++	1.4088e-08
NTC	+RHA	0.95211
NTC	+RHA	0.868481		ampC	--	AVI	1.3079e-07
NTC	+RHA	0.955442				RHA	2.55762e-05
NTC	+RHA	1.0344				++	0.000142875
NTC	+AVI+RHA	0.0200131
NTC	+AVI+RHA	0.0214603		32470	--	AVI	1.84299e-06
NTC	+AVI+RHA	0.0211406				RHA	19.6733
NTC	+AVI+RHA	0.0143727				++	1.81283e-06
NTC	+AVI+RHA	0.018966
penR	None	1.02798
penR	None	1
penR	None	0.88591
penR	None	0.958612
penR	None	0.9753
penR	+AVI	0.0145463
penR	+AVI	0.0213933
penR	+AVI	0.0201262
penR	+AVI	0.0272832
penR	+AVI	0.01955
penR	+RHA	0.680368
penR	+RHA	0.522125
penR	+RHA	0.682009
penR	+RHA	0.49112
penR	+RHA	0.5311
penR	+AVI+RHA	0.0215754
penR	+AVI+RHA	0.0214552
penR	+AVI+RHA	0.0121875
penR	+AVI+RHA	0.0204261
penR	+AVI+RHA	0.0198562
bla(penB)	None	0.910596
bla(penB)	None	1.02145
bla(penB)	None	0.898122
bla(penB)	None	0.871932
bla(penB)	None	0.96522
bla(penB)	+AVI	0.0234237
bla(penB)	+AVI	0.0223079
bla(penB)	+AVI	0.0152439
bla(penB)	+AVI	0.0181399
bla(penB)	+AVI	0.0195111
bla(penB)	+RHA	0.0916753
bla(penB)	+RHA	0.121577
bla(penB)	+RHA	0.169267
bla(penB)	+RHA	0.0846654
bla(penB)	+RHA	0.12114
bla(penB)	+AVI+RHA	0.0107551
bla(penB)	+AVI+RHA	0.0258508
bla(penB)	+AVI+RHA	0.0198088
bla(penB)	+AVI+RHA	0.0148695
bla(penB)	+AVI+RHA	0.017454
bla(ampC)	None	0.964722
bla(ampC)	None	1.13806
bla(ampC)	None	1.12879
bla(ampC)	None	1.03664
bla(ampC)	None	0.9498
bla(ampC)	+AVI	0.0267822
bla(ampC)	+AVI	0.0231042
bla(ampC)	+AVI	0.0245644
bla(ampC)	+AVI	0.0176108
bla(ampC)	+AVI	0.0211
bla(ampC)	+RHA	10.0856
bla(ampC)	+RHA	15.3177
bla(ampC)	+RHA	14.9299
bla(ampC)	+RHA	13.4172
bla(ampC)	+RHA	12.7666
bla(ampC)	+AVI+RHA	0.41998
bla(ampC)	+AVI+RHA	0.537027
bla(ampC)	+AVI+RHA	0.599252
bla(ampC)	+AVI+RHA	0.416904
bla(ampC)	+AVI+RHA	0.46882
K562_RS32470	None	1.06576
K562_RS32470	None	0.846772
K562_RS32470	None	0.820115
K562_RS32470	None	1.04552
K562_RS32470	None	0.9544
K562_RS32470	+AVI	0.0247061
K562_RS32470	+AVI	0.0248478
K562_RS32470	+AVI	0.0267855
K562_RS32470	+AVI	0.0219331
K562_RS32470	+AVI	0.02088
K562_RS32470	+RHA	0.854333
K562_RS32470	+RHA	0.99925
K562_RS32470	+RHA	0.807877
K562_RS32470	+RHA	0.961296
K562_RS32470	+RHA	1.0322
K562_RS32470	+AVI+RHA	0.0222097
K562_RS32470	+AVI+RHA	0.0264571
K562_RS32470	+AVI+RHA	0.0183993
K562_RS32470	+AVI+RHA	0.0198653
K562_RS32470	+AVI+RHA	0.021833

## Sheet: Fig7
Figure 7A
MIC (ug/mL)	% Strains	AVI+/-	ATB
2	0.146341	plus	AZT
4	0.365854	plus	AZT
8	0.658537	plus	AZT
16	0.780488	plus	AZT
32	0.926829	plus	AZT
64	0.95122	plus	AZT
128	0.95122	plus	AZT
256	0.95122	plus	AZT
512	1	plus	AZT
2	0.0243902	minus	AZT
4	0.121951	minus	AZT
8	0.219512	minus	AZT
16	0.365854	minus	AZT
32	0.414634	minus	AZT
64	0.487805	minus	AZT
128	0.560976	minus	AZT
256	0.756098	minus	AZT
512	1	minus	AZT
1	0.0487805	plus	CAZ
2	0.341463	plus	CAZ
4	0.585366	plus	CAZ
8	0.804878	plus	CAZ
16	0.926829	plus	CAZ
32	1	plus	CAZ
64	1	plus	CAZ
128	1	plus	CAZ
256	1	plus	CAZ
1	0	minus	CAZ
2	0.195122	minus	CAZ
4	0.365854	minus	CAZ
8	0.560976	minus	CAZ
16	0.756098	minus	CAZ
32	0.902439	minus	CAZ
64	0.926829	minus	CAZ
128	0.97561	minus	CAZ
256	1	minus	CAZ
0.0625	0.097561	plus	CFD
0.125	0.365854	plus	CFD
0.25	0.512195	plus	CFD
0.5	0.658537	plus	CFD
1	0.707317	plus	CFD
2	0.780488	plus	CFD
4	0.804878	plus	CFD
8	1	plus	CFD
0.0625	0.0243902	minus	CFD
0.125	0.317073	minus	CFD
0.25	0.463415	minus	CFD
0.5	0.609756	minus	CFD
1	0.682927	minus	CFD
2	0.780488	minus	CFD
4	0.804878	minus	CFD
8	1	minus	CFD
0.5	0.097561	plus	MEM
1	0.487805	plus	MEM
2	0.682927	plus	MEM
4	0.902439	plus	MEM
8	1	plus	MEM
16	1	plus	MEM
32	1	plus	MEM
0.5	0.0487805	minus	MEM
1	0.121951	minus	MEM
2	0.219512	minus	MEM
4	0.341463	minus	MEM
8	0.536585	minus	MEM
16	0.780488	minus	MEM
32	1	minus	MEM

## Sheet: Fig8
Fibure 8A					Figure 8C											Figure 8D
					Deferriprone x CFD in CAMHB											FeCl3 x CFD in CAMHB
DMSO Fitness	ATB Fitness	Antibiotic				0	0.015625	0.03125	0.0625	0.125	0.25	0.5	1				0	0.015625	0.03125	0.0625	0.125	0.25	0.5	1
0.017949	-3.24573	CazH			0	100	81.4368	54.1712	28.7278	2.78605	0.342868	0.456505	0.399687			0	100	103.152	51.3027	25.0275	2.37479	2.53953	0.761449	0.524381
0.188051	-2.50836	CazH			2	82.7867	82.3759	78.9022	45.5695	24.1458	0.342868	0.342868	0.342868			3.125	108.886	122.814	54.897	27.557	4.81383	1.16128	0.606754	0.349588
0.101458	-2.21958	CazH			4	83.9342	84.8524	92.3093	63.2341	29.8596	1.0815	0.399687	0.28605			6.25	113.869	115.428	60.9645	31.2919	2.69225	0.801646	0.606754	0.689126
0.596459	-1.67104	CazH			8	91.2572	90.3311	94.6095	79.9105	53.2556	32.0239	26.0443	2.6156			12.5	109.692	107.058	61.4668	33.307	7.59439	1.69769	0.524381	0.524381
-0.716023	-2.9569	CazH			16	77.4242	88.3085	84.8263	92.1258	83.6644	61.6373	29.2999	11.4525			25	119.495	128.096	71.1126	37.6065	6.94348	0.873969	0.616803	0.781547
0.0967802	-2.01751	CazH			32	69.1484	70.2939	70.4049	72.0533	70.5819	71.3767	61.3826	30.689			50	114.486	122.275	86.1047	49.1207	19.0685	1.03871	1.85239	0.956341
0.351163	-1.51552	CazH			64	48.1335	46.8841	46.7633	47.8435	48.7062	48.9335	48.3627	45.8601			100	111.315	110.922	109.063	56.4119	28.6339	8.79587	0.956341	0.616803
0.339735	-1.48448	CazH			128	0.683777	0.740596	0.115596	0.28605	0.456505	0.967868	0.740596	0.342868			200	120.344	124.178	102.817	69.0312	46.4525	27.7016	1.83031	1.14118
-1.33215	-3.14844	CazH
-0.273978	-2.08885	CazH			Deferriprone x CFD in M9											FeCl3 x CFD in M9
-2.28002	-4.08051	CazH				0	0.015625	0.03125	0.0625	0.125	0.25	0.5	1				0	0.015625	0.03125	0.0625	0.125	0.25	0.5	1
-1.77174	-3.53218	CazH			0	100	69.4954	40.9697	30.9717	29.8868	27.4627	14.0343	0.351686			0	100	68.4281	47.0865	37.9086	38.7587	38.4842	33.497	0.837974
0.449875	-1.25488	CazH			2	86.3825	84.3802	71.7639	55.9315	45.823	35.9606	36.19	43.0824			3.125	175.475	163.062	111.195	58.1514	55.1812	48.5804	21.0765	0.480769
0.390869	-1.20203	CazH			4	89.1817	89.0929	78.7032	73.9687	62.2497	53.6379	43.352	36.93			6.25	194.309	174.427	114.748	60.6409	56.8474	47.6622	9.61538	0.240385
0.94061	-0.614682	CazH			8	82.2641	83.6034	84.1877	83.3322	80.2719	72.827	69.0367	58.3975			12.5	196.198	171.981	102.284	64.1517	64.8987	31.9794	4.56731	0.240385
1.54332	0.0190823	CazH			16	79.2038	79.3026	76.8683	81.4974	82.3311	80.8093	80.1262	76.644			25	203.976	182.06	115.271	68.5643	71.2508	0	6.22421	0.669569
0.606467	-0.916273	CazH			32	78.4538	77.8126	80.4878	85.9137	80.8461	87.5611	78.735	74.5128			50	187.107	172.831	114.507	71.1477	62.5815	13.1943	1.41652	0.240385
-0.614836	-2.12498	CazH			64	29.8885	32.0515	24.1746	30.7791	30.9934	29.8935	34.0588	30.9516			100	184.059	159.67	125.074	81.5172	73.6887	10.9194	1.20192	0.909954
0.254815	-1.25076	CazH			128	1.07821	1.07821	1.07821	1.07821	1.30757	1.07821	1.07821	1.07821			200	174.221	154.047	128.954	86.6499	85.8947	0	2.27488	2.00871
0.429599	-1.07332	CazH
0.797904	-0.697572	CazH
0.651466	-0.84129	CazH
0.0178722	-1.47198	CazH
0.301221	-1.16342	CazH
-0.957163	-2.40934	CazH
0.466943	-0.976179	CazH
0.145849	-1.29131	CazH
-0.0778508	-1.50096	CazH
0.147412	-1.26941	CazH
0.177011	-1.22066	CazH
-0.664435	-2.0559	CazH
-0.908132	-2.27095	CazH
0.830877	-0.490348	CazH
1.51147	0.213847	CazH
-0.615599	-1.87856	CazH
1.68557	0.444778	CazH
0.354996	-0.884276	CazH
0.313496	-0.913684	CazH
0.0284569	-1.1881	CazH
0.314042	-0.886335	CazH
1.21928	0.0246063	CazH
0.945349	-0.241146	CazH
-0.237783	-1.4019	CazH
0.0533388	-1.10667	CazH
0.493941	-0.659221	CazH
-0.428583	-1.56834	CazH
0.751246	-0.38455	CazH
0.851234	-0.267888	CazH
-0.28374	-1.37992	CazH
0.266262	-0.827648	CazH
0.472468	-0.61682	CazH
1.06176	-0.0267094	CazH
1.08612	0.00145391	CazH
0.632023	-0.448428	CazH
-0.0396007	-1.11672	CazH
-0.25044	-1.32002	CazH
-0.645946	-1.71232	CazH
1.63694	0.615029	CazH
0.807007	-0.213672	CazH
0.301913	-0.698271	CazH
0.584777	-0.410432	CazH
0.0631185	-0.918608	CazH
0.881877	-0.0954939	CazH
1.63457	0.659944	CazH
0.471738	-0.482742	CazH
1.02115	0.0738594	CazH
0.828083	-0.116809	CazH
0.449085	-0.478071	CazH
-1.27987	-2.1968	CazH
0.381324	-0.528867	CazH
0.548288	-0.341649	CazH
-0.0682535	-0.936997	CazH
0.502505	-0.358675	CazH
0.43403	-0.424342	CazH
-0.330837	-1.18738	CazH
1.22223	0.370816	CazH
1.51433	0.671336	CazH
1.74207	0.903632	CazH
0.76089	-0.0765308	CazH
0.54154	-0.290969	CazH
0.60065	-0.231746	CazH
1.07436	0.243768	CazH
0.108052	-0.722425	CazH
-0.183436	-1.00726	CazH
0.600498	-0.218899	CazH
1.2974	0.484927	CazH
1.27261	0.46374	CazH
0.860429	0.0550091	CazH
0.418678	-0.383853	CazH
0.331958	-0.470482	CazH
-1.00309	-1.80417	CazH
0.963329	0.163196	CazH
0.000814325	-0.799239	CazH
0.462677	-0.323103	CazH
-0.143964	-0.925362	CazH
0.311389	-0.466249	CazH
-0.586092	-1.36238	CazH
-0.516604	-1.28296	CazH
0.254189	-0.501579	CazH
1.73829	0.982933	CazH
0.388508	-0.364249	CazH
1.07552	0.335125	CazH
1.09806	0.362198	CazH
0.0299979	-0.705517	CazH
1.51409	0.779084	CazH
0.197448	-0.532445	CazH
-0.206255	-0.935767	CazH
0.663206	-0.0621813	CazH
1.13182	0.406683	CazH
0.486044	-0.238519	CazH
1.0352	0.313418	CazH
0.310719	-0.397078	CazH
0.0769501	-0.623879	CazH
-0.280243	-0.97872	CazH
0.525166	-0.17109	CazH
0.37043	-0.32424	CazH
0.955289	0.265736	CazH
-0.112352	-0.795692	CazH
-0.322092	-1.0033	CazH
-0.959989	-1.63428	CazH
2.05712	1.38712	CazH
0.55505	-0.114913	CazH
0.786539	0.117577	CazH
-0.394269	-1.05616	CazH
0.739824	0.0787721	CazH
0.200662	-0.45991	CazH
1.78172	1.12494	CazH
0.595259	-0.0577094	CazH
0.472381	-0.177983	CazH
-0.300607	-0.950358	CazH
0.249106	-0.397183	CazH
0.296802	-0.348893	CazH
-0.188712	-0.83085	CazH
0.156824	-0.482926	CazH
0.278225	-0.360655	CazH
-0.30422	-0.92769	CazH
0.98797	0.364923	CazH
0.71703	0.0959801	CazH
1.44062	0.821053	CazH
0.882142	0.263231	CazH
-0.683711	-1.30224	CazH
0.586287	-0.0318734	CazH
1.14569	0.531277	CazH
0.784705	0.171591	CazH
-0.762583	-1.37227	CazH
-0.335035	-0.944678	CazH
1.43837	0.833252	CazH
-0.0990531	-0.702697	CazH
-0.126914	-0.729262	CazH
1.48098	0.883835	CazH
0.188816	-0.406167	CazH
0.0341716	-0.560453	CazH
-0.0890956	-0.682357	CazH
-0.00532482	-0.586931	CazH
0.429645	-0.148936	CazH
0.914922	0.337679	CazH
0.841538	0.264557	CazH
0.582093	0.00766152	CazH
-0.0145441	-0.585735	CazH
1.87415	1.30324	CazH
0.59584	0.0250029	CazH
1.33825	0.768717	CazH
0.539776	-0.0288642	CazH
-0.0458024	-0.613501	CazH
0.571769	0.00552334	CazH
1.04215	0.476194	CazH
0.853258	0.290784	CazH
-0.134383	-0.695497	CazH
-0.149802	-0.709192	CazH
0.0386676	-0.520038	CazH
-0.369488	-0.926675	CazH
0.965614	0.41052	CazH
1.16845	0.61339	CazH
1.38371	0.835821	CazH
0.629918	0.0873333	CazH
0.294462	-0.247435	CazH
0.189181	-0.352282	CazH
0.24446	-0.29659	CazH
-0.351705	-0.892129	CazH
2.35252	1.81229	CazH
0.173913	-0.358467	CazH
1.0582	0.530165	CazH
1.1767	0.649918	CazH
0.123337	-0.402334	CazH
0.145328	-0.370531	CazH
0.126815	-0.385926	CazH
0.503373	-0.00506353	CazH
0.296676	-0.208885	CazH
0.917747	0.414031	CazH
-0.0850332	-0.587162	CazH
1.0028	0.500816	CazH
0.827513	0.326747	CazH
0.0610563	-0.439064	CazH
-0.882075	-0.381247	CazH
0.053021	0.555568	CazH
0.118919	0.622786	CazH
-0.762343	-0.257912	CazH
-0.297702	0.207587	CazH
-0.546377	-0.0324711	CazH
0.598092	1.11205	CazH
-0.0385161	0.476828	CazH
-0.217119	0.299468	CazH
-0.517667	0.00661485	CazH
-1.12889	-0.601519	CazH
0.211118	0.738625	CazH
-0.188009	0.340092	CazH
0.714185	1.24369	CazH
-0.538556	-0.00847619	CazH
0.890107	1.42325	CazH
-0.116673	0.418322	CazH
-0.491829	0.0462282	CazH
1.30935	1.85023	CazH
-0.506448	0.0352387	CazH
-0.561329	-0.018314	CazH
0.118669	0.665197	CazH
-0.551838	-0.00484346	CazH
-0.513634	0.0348117	CazH
0.141884	0.692755	CazH
-1.14143	-0.585569	CazH
-0.95029	-0.391743	CazH
-0.515729	0.0435422	CazH
-0.617748	-0.0583316	CazH
-0.776627	-0.215058	CazH
0.822995	1.38459	CazH
0.517687	1.08298	CazH
-0.552904	0.0137952	CazH
0.0395162	0.607971	CazH
0.550646	1.11947	CazH
-0.671587	-0.0998821	CazH
0.681477	1.25319	CazH
-1.08078	-0.506981	CazH
-1.1662	-0.581319	CazH
-0.549077	0.049829	CazH
-0.398764	0.203386	CazH
-0.868978	-0.266437	CazH
0.109682	0.724552	CazH
-0.867933	-0.251395	CazH
-0.845394	-0.226425	CazH
-0.43352	0.190813	CazH
0.185883	0.810772	CazH
0.0203393	0.645572	CazH
-0.00622704	0.6245	CazH
-0.222422	0.410779	CazH
-0.141515	0.492843	CazH
-0.13359	0.504406	CazH
-0.52627	0.112561	CazH
-0.494113	0.146366	CazH
-0.933028	-0.290728	CazH
0.445214	1.08823	CazH
-0.0172098	0.634024	CazH
0.614985	1.27211	CazH
-0.0169471	0.644265	CazH
0.55055	1.22711	CazH
-1.09752	-0.41927	CazH
-0.670974	0.00747111	CazH
-0.924001	-0.243872	CazH
0.462309	1.14604	CazH
0.766211	1.45553	CazH
-0.439721	0.254699	CazH
-0.458498	0.236062	CazH
-0.632025	0.0640861	CazH
-0.761426	-0.0606653	CazH
-0.165907	0.534903	CazH
0.0831927	0.790658	CazH
0.568885	1.29439	CazH
0.258246	0.984868	CazH
-0.479306	0.248502	CazH
0.335001	1.07029	CazH
-0.104374	0.636564	CazH
-0.697354	0.0465067	CazH
-0.949385	-0.205138	CazH
-1.81369	-1.06941	CazH
-0.885712	-0.140169	CazH
-0.254266	0.492481	CazH
-0.109043	0.640638	CazH
-0.334909	0.42356	CazH
-0.295733	0.472261	CazH
-0.595603	0.185907	CazH
-0.341669	0.440582	CazH
-1.45833	-0.674702	CazH
-0.414031	0.384158	CazH
-0.406964	0.391805	CazH
-0.341953	0.459764	CazH
-0.976151	-0.172742	CazH
0.146343	0.961108	CazH
0.311896	1.1281	CazH
-0.102947	0.715378	CazH
0.265385	1.08536	CazH
-0.822314	0.00340919	CazH
-1.18477	-0.348161	CazH
-0.640797	0.199318	CazH
-0.232091	0.634081	CazH
-0.368544	0.50793	CazH
-0.96023	-0.0825323	CazH
-0.75748	0.1236	CazH
-0.414207	0.469127	CazH
-1.27279	-0.387023	CazH
-0.852948	0.0362957	CazH
-1.14507	-0.254984	CazH
-0.946917	-0.0492633	CazH
-0.89282	0.00796917	CazH
-0.65172	0.260038	CazH
-0.232853	0.691094	CazH
-0.206613	0.718964	CazH
-0.728813	0.206702	CazH
-0.591651	0.348955	CazH
0.0433159	0.98452	CazH
-0.837915	0.110564	CazH
-0.336244	0.619162	CazH
-1.57262	-0.61277	CazH
-1.84418	-0.874564	CazH
-0.230405	0.74289	CazH
0.677827	1.65749	CazH
0.0969042	1.07677	CazH
-1.01236	-0.0286524	CazH
-0.271262	0.722134	CazH
0.950044	1.94845	CazH
-0.396628	0.603454	CazH
-0.582604	0.41873	CazH
-1.20091	-0.193296	CazH
-0.624492	0.42362	CazH
-0.489177	0.605501	CazH
-1.90975	-0.809791	CazH
-1.06916	0.0382863	CazH
-1.03076	0.0783467	CazH
0.471364	1.59589	CazH
-0.889619	0.265597	CazH
-0.467485	0.760586	CazH
-0.642766	0.587821	CazH
-2.10027	-0.860704	CazH
-0.786079	0.461798	CazH
-1.34171	-0.0714116	CazH
0.993851	2.33348	CazH
-2.92463	-1.58128	CazH
-1.20113	0.215685	CazH
-0.963728	0.50083	CazH
-1.72792	-0.22754	CazH
-3.15792	-0.684248	CazH
-2.67609	-0.107921	CazH
-2.56633	0.200124	CazH
0.374603	-2.37115	Cefi
0.596459	-1.89718	Cefi
-1.25983	-3.30264	Cefi
0.94061	-1.0646	Cefi
-0.799365	-2.68662	Cefi
0.208111	-1.65163	Cefi
0.20792	-1.64546	Cefi
0.651466	-1.12304	Cefi
0.516184	-1.20618	Cefi
0.017949	-1.66157	Cefi
1.63457	0.00677776	Cefi
1.54332	-0.0630458	Cefi
0.807007	-0.787156	Cefi
0.851234	-0.714225	Cefi
-1.27987	-2.82499	Cefi
0.963329	-0.580705	Cefi
0.638481	-0.889734	Cefi
0.622257	-0.85507	Cefi
0.183749	-1.29007	Cefi
-0.149179	-1.58126	Cefi
0.296676	-1.13447	Cefi
-0.191655	-1.62211	Cefi
0.449875	-0.976745	Cefi
2.15238	0.7327	Cefi
1.48098	0.0913783	Cefi
0.861296	-0.499249	Cefi
0.95556	-0.367222	Cefi
0.310719	-1.01122	Cefi
0.57988	-0.729772	Cefi
-0.908132	-2.21717	Cefi
0.313496	-0.967609	Cefi
1.69912	0.439553	Cefi
0.23483	-0.98145	Cefi
0.716152	-0.478667	Cefi
1.28478	0.101822	Cefi
0.396426	-0.783456	Cefi
-0.28374	-1.45392	Cefi
-1.36922	-2.53885	Cefi
1.85971	0.702357	Cefi
1.51147	0.364721	Cefi
0.418678	-0.723635	Cefi
0.177011	-0.964738	Cefi
0.556753	-0.582629	Cefi
0.174233	-0.951308	Cefi
0.390869	-0.731782	Cefi
0.830877	-0.28802	Cefi
-0.0778508	-1.19588	Cefi
1.5057	0.38908	Cefi
-0.293669	-1.40708	Cefi
1.80638	0.693562	Cefi
1.58112	0.470665	Cefi
1.04215	-0.0632995	Cefi
0.672962	-0.427944	Cefi
0.906277	-0.18956	Cefi
0.805978	-0.289781	Cefi
-0.00554174	-1.09283	Cefi
0.472381	-0.612525	Cefi
1.00531	-0.0706125	Cefi
1.48621	0.422963	Cefi
0.29555	-0.766882	Cefi
1.68856	0.632978	Cefi
1.91132	0.85769	Cefi
0.25069	-0.789149	Cefi
1.92244	0.901863	Cefi
-0.340172	-1.35967	Cefi
0.339735	-0.662635	Cefi
0.794775	-0.205397	Cefi
0.0292368	-0.962014	Cefi
0.205404	-0.781416	Cefi
-0.516111	-1.49477	Cefi
0.381324	-0.591116	Cefi
0.79553	-0.173389	Cefi
2.74126	1.77381	Cefi
2.1744	1.20701	Cefi
0.394454	-0.57066	Cefi
1.05983	0.103723	Cefi
0.457702	-0.493515	Cefi
1.14569	0.200326	Cefi
1.23084	0.286244	Cefi
0.926994	-0.0161891	Cefi
0.91201	-0.00676744	Cefi
2.35252	1.43495	Cefi
0.0284569	-0.887344	Cefi
0.652833	-0.262828	Cefi
0.564707	-0.349647	Cefi
1.0636	0.15305	Cefi
-0.586092	-1.496	Cefi
0.0631185	-0.845834	Cefi
2.41304	1.50684	Cefi
0.933989	0.0295036	Cefi
-0.0990531	-0.99812	Cefi
0.325328	-0.572479	Cefi
0.303498	-0.589334	Cefi
0.528063	-0.361932	Cefi
0.294462	-0.593988	Cefi
1.36462	0.47866	Cefi
2.08081	1.20305	Cefi
-0.300341	-1.17595	Cefi
-0.429844	-1.30226	Cefi
1.3954	0.529144	Cefi
0.0884944	-0.777446	Cefi
0.606467	-0.248647	Cefi
0.100231	-0.753542	Cefi
1.62726	0.776883	Cefi
0.60533	-0.236671	Cefi
1.23302	0.395697	Cefi
0.668054	-0.169069	Cefi
0.760567	-0.0734886	Cefi
0.781838	-0.0457724	Cefi
0.193391	-0.632909	Cefi
0.797904	-0.027541	Cefi
0.498476	-0.326897	Cefi
-0.428583	-1.25231	Cefi
0.624489	-0.197393	Cefi
1.37907	0.557786	Cefi
0.876014	0.0601398	Cefi
0.2542	-0.55801	Cefi
1.10198	0.295548	Cefi
1.52432	0.72237	Cefi
1.92375	1.12266	Cefi
-0.0260716	-0.824809	Cefi
-0.100743	-0.89917	Cefi
0.596589	-0.200615	Cefi
2.76113	1.9644	Cefi
1.25576	0.46042	Cefi
0.301646	-0.491341	Cefi
0.156824	-0.634513	Cefi
-0.126914	-0.911636	Cefi
1.48698	0.708006	Cefi
1.08612	0.307722	Cefi
0.126815	-0.651056	Cefi
1.21729	0.439822	Cefi
0.59909	-0.176616	Cefi
0.245282	-0.522551	Cefi
0.945349	0.17929	Cefi
0.744487	-0.0173182	Cefi
0.683249	-0.0694779	Cefi
-0.0648358	-0.817392	Cefi
0.52528	-0.225439	Cefi
1.15509	0.40868	Cefi
0.503047	-0.237312	Cefi
0.598092	-0.14184	Cefi
0.0369185	-0.70235	Cefi
0.766211	0.0284839	Cefi
1.04334	0.306974	Cefi
1.08098	0.344675	Cefi
0.388603	-0.347237	Cefi
0.418411	-0.305473	Cefi
0.755717	0.033501	Cefi
0.240697	-0.473048	Cefi
0.447591	-0.264369	Cefi
1.0764	0.371297	Cefi
0.817039	0.1123	Cefi
0.304977	-0.39768	Cefi
1.45688	0.757448	Cefi
1.2751	0.57614	Cefi
-0.0592473	-0.756938	Cefi
0.245147	-0.45165	Cefi
0.553697	-0.138967	Cefi
0.965614	0.275716	Cefi
2.40827	1.71841	Cefi
0.605035	-0.0842284	Cefi
0.268177	-0.420291	Cefi
0.892595	0.210573	Cefi
-0.091171	-0.770703	Cefi
1.23774	0.559132	Cefi
0.497451	-0.17989	Cefi
0.0492786	-0.627464	Cefi
0.841538	0.165638	Cefi
1.94946	1.28089	Cefi
0.536893	-0.130012	Cefi
0.344819	-0.320144	Cefi
0.66921	0.00440537	Cefi
-0.187381	-0.850898	Cefi
0.327636	-0.335667	Cefi
1.06757	0.404522	Cefi
-0.277298	-0.936106	Cefi
1.34204	0.683345	Cefi
0.508599	-0.14832	Cefi
0.0341716	-0.622389	Cefi
1.11135	0.455137	Cefi
1.74217	1.08915	Cefi
0.0673747	-0.585268	Cefi
0.853258	0.202243	Cefi
0.308199	-0.342756	Cefi
0.200662	-0.449807	Cefi
1.28539	0.641505	Cefi
0.79048	0.148326	Cefi
0.256218	-0.3831	Cefi
0.819217	0.180193	Cefi
-0.0139484	-0.65297	Cefi
1.42556	0.7883	Cefi
0.733843	0.0968607	Cefi
1.4689	0.834968	Cefi
-0.0231454	-0.655373	Cefi
1.03233	0.400913	Cefi
0.543396	-0.0869309	Cefi
-0.0651266	-0.693409	Cefi
-0.373469	-1.001	Cefi
0.301186	-0.323413	Cefi
0.469773	-0.154679	Cefi
0.456258	-0.16819	Cefi
0.8443	0.225463	Cefi
0.469612	-0.144875	Cefi
1.74797	1.13588	Cefi
1.25728	0.645211	Cefi
0.831545	0.219523	Cefi
-0.192348	-0.802513	Cefi
1.37149	0.762523	Cefi
1.03674	0.43075	Cefi
1.71695	1.11481	Cefi
0.631721	0.0301029	Cefi
0.144804	-0.455711	Cefi
0.396014	-0.201097	Cefi
0.63877	0.0426238	Cefi
0.642386	0.04677	Cefi
0.286711	-0.306816	Cefi
0.206167	-0.386577	Cefi
0.154555	-0.43776	Cefi
0.140573	-0.450653	Cefi
0.24446	-0.343416	Cefi
0.0008049	-0.585536	Cefi
1.34957	0.767366	Cefi
0.424791	-0.153707	Cefi
0.269327	-0.308734	Cefi
0.221483	-0.354087	Cefi
0.598474	0.0317785	Cefi
0.688505	0.124502	Cefi
-0.0352479	-0.597571	Cefi
1.0582	0.498295	Cefi
0.420897	-0.138031	Cefi
0.474222	-0.0845429	Cefi
1.39358	0.835816	Cefi
1.89314	1.33548	Cefi
0.372631	-0.184415	Cefi
0.00125161	-0.555078	Cefi
-0.395091	-0.950764	Cefi
0.708469	0.153387	Cefi
-0.00532482	-0.560196	Cefi
1.78172	1.22814	Cefi
1.10065	0.549491	Cefi
1.16662	0.616135	Cefi
0.430293	-0.118909	Cefi
-0.0107263	-0.559326	Cefi
0.13204	-0.415783	Cefi
0.685163	0.139096	Cefi
0.609095	0.0645876	Cefi
0.276996	-0.266686	Cefi
0.472398	-0.066029	Cefi
0.427194	-0.111053	Cefi
0.243954	-0.292469	Cefi
0.58533	0.0491978	Cefi
0.921235	0.385185	Cefi
1.33825	0.80329	Cefi
1.09133	0.558184	Cefi
0.60065	0.067657	Cefi
0.836415	0.303511	Cefi
0.127292	-0.404212	Cefi
0.177787	-0.352462	Cefi
0.666463	0.136269	Cefi
0.725703	0.19822	Cefi
0.503373	-0.0225946	Cefi
0.763143	0.238161	Cefi
0.101276	-0.422558	Cefi
-0.142038	-0.663922	Cefi
-0.110026	-0.631169	Cefi
0.328429	-0.191795	Cefi
1.30208	0.785	Cefi
0.827513	0.31196	Cefi
0.244571	-0.268531	Cefi
2.55805	2.0451	Cefi
0.372437	-0.140477	Cefi
0.155826	-0.3563	Cefi
0.591516	0.0812667	Cefi
0.101172	-0.408421	Cefi
0.486277	-0.0222457	Cefi
-0.176148	-0.684081	Cefi
0.98797	0.481535	Cefi
-0.0164579	-0.52242	Cefi
0.540416	0.0364619	Cefi
1.65091	1.14803	Cefi
0.66914	1.17198	Cefi
0.194089	0.697268	Cefi
0.0433159	0.547478	Cefi
-0.222422	0.288408	Cefi
-0.174695	0.338446	Cefi
-0.32147	0.192504	Cefi
-0.0405262	0.475415	Cefi
0.0789973	0.596697	Cefi
0.364537	0.882586	Cefi
-0.232853	0.286638	Cefi
-0.0752242	0.445759	Cefi
-0.555868	-0.0319076	Cefi
-0.274278	0.252462	Cefi
-0.205954	0.322387	Cefi
-0.0385161	0.491124	Cefi
-1.20669	-0.676969	Cefi
0.0583078	0.588618	Cefi
-0.394478	0.136412	Cefi
0.55055	1.08323	Cefi
-0.245225	0.288511	Cefi
0.682043	1.22201	Cefi
0.129469	0.6706	Cefi
-0.882075	-0.340939	Cefi
-0.333534	0.209169	Cefi
-0.498493	0.0540201	Cefi
1.49308	2.0493	Cefi
0.00688709	0.563622	Cefi
-1.62152	-1.05968	Cefi
-0.659404	-0.0954997	Cefi
-0.334909	0.230879	Cefi
-0.755818	-0.189199	Cefi
-0.118651	0.449311	Cefi
-0.0447041	0.52356	Cefi
-0.578874	-0.0102857	Cefi
-0.43352	0.137997	Cefi
-0.145877	0.427097	Cefi
0.399187	0.972757	Cefi
-0.585635	-0.0103765	Cefi
-0.844548	-0.264987	Cefi
-0.0443982	0.53676	Cefi
-0.752732	-0.171176	Cefi
-0.252081	0.330288	Cefi
0.00757535	0.591054	Cefi
-0.0359155	0.554138	Cefi
0.122728	0.714523	Cefi
0.525166	1.11772	Cefi
-0.367218	0.227883	Cefi
0.471364	1.06935	Cefi
-0.341669	0.25853	Cefi
-0.383232	0.218027	Cefi
-0.805415	-0.20305	Cefi
-0.342212	0.261066	Cefi
-0.336244	0.268319	Cefi
-1.37301	-0.768253	Cefi
-0.384899	0.221045	Cefi
-0.396692	0.210869	Cefi
1.24682	1.85864	Cefi
0.0395162	0.651832	Cefi
-0.0717139	0.541918	Cefi
-0.489177	0.126866	Cefi
0.0386676	0.655748	Cefi
-0.691533	-0.0738164	Cefi
-0.57991	0.038065	Cefi
-1.29087	-0.671371	Cefi
-0.230405	0.392714	Cefi
-0.959989	-0.331217	Cefi
-0.190104	0.438845	Cefi
-0.994297	-0.363802	Cefi
0.160205	0.792798	Cefi
0.276334	0.911824	Cefi
-0.382205	0.254044	Cefi
-0.816387	-0.17683	Cefi
-0.52627	0.117348	Cefi
0.304056	0.947907	Cefi
-0.487319	0.161408	Cefi
-0.976151	-0.322918	Cefi
-0.543852	0.109811	Cefi
0.0831927	0.740259	Cefi
0.0795259	0.738117	Cefi
-0.204538	0.454803	Cefi
-0.475757	0.186255	Cefi
0.445213	1.10755	Cefi
0.252882	0.915671	Cefi
-0.728813	-0.0646679	Cefi
0.0564022	0.724335	Cefi
0.0773886	0.745382	Cefi
-0.243928	0.428907	Cefi
-0.617748	0.0613659	Cefi
0.457332	1.1365	Cefi
-0.885193	-0.201273	Cefi
-1.51129	-0.826528	Cefi
-0.552062	0.133405	Cefi
-0.252428	0.433748	Cefi
-0.372111	0.314322	Cefi
-0.273901	0.418954	Cefi
-0.457542	0.23536	Cefi
-0.30838	0.385564	Cefi
-0.792043	-0.0974772	Cefi
-0.546753	0.151698	Cefi
-0.0559682	0.644651	Cefi
-0.0600356	0.642096	Cefi
-0.513634	0.195945	Cefi
-0.511613	0.20211	Cefi
0.258246	0.972025	Cefi
-0.671587	0.0519599	Cefi
1.15717	1.88183	Cefi
-0.307254	0.418412	Cefi
0.0304345	0.756286	Cefi
-0.728539	-0.00253947	Cefi
-0.102947	0.627097	Cefi
-0.429297	0.301184	Cefi
-0.593033	0.138258	Cefi
0.111058	0.852074	Cefi
0.0178248	0.760397	Cefi
-0.0805428	0.663537	Cefi
-0.678051	0.0673249	Cefi
-0.297702	0.449329	Cefi
-0.924001	-0.174888	Cefi
-0.515577	0.237597	Cefi
-0.113249	0.640769	Cefi
-0.403444	0.352401	Cefi
-0.86629	-0.108991	Cefi
-0.211208	0.552716	Cefi
-0.344776	0.422277	Cefi
-0.249302	0.521698	Cefi
-0.676165	0.0951044	Cefi
-0.867933	-0.0966484	Cefi
-0.251082	0.523631	Cefi
-1.12094	-0.339002	Cefi
-1.3794	-0.596439	Cefi
-0.393475	0.390075	Cefi
-0.575762	0.208598	Cefi
0.0636079	0.858811	Cefi
-0.845394	-0.0384352	Cefi
-0.792346	0.0208709	Cefi
0.335001	1.15176	Cefi
-0.662899	0.156168	Cefi
0.182179	1.00208	Cefi
-0.387505	0.436933	Cefi
-1.58676	-0.758168	Cefi
0.053021	0.881837	Cefi
-0.612562	0.230799	Cefi
-0.549077	0.295579	Cefi
0.385021	1.23238	Cefi
-0.269166	0.581891	Cefi
0.884667	1.73781	Cefi
-0.299814	0.556375	Cefi
0.0769501	0.934952	Cefi
-0.391767	0.473581	Cefi
-0.155744	0.716578	Cefi
-1.01409	-0.131031	Cefi
-0.308326	0.575945	Cefi
-0.632025	0.255208	Cefi
-0.836826	0.0506933	Cefi
0.00590472	0.897825	Cefi
-0.566736	0.325231	Cefi
-0.340351	0.553408	Cefi
-1.20226	-0.306727	Cefi
0.254815	1.15076	Cefi
0.744684	1.64466	Cefi
-0.863444	0.0448934	Cefi
-0.810813	0.100677	Cefi
-0.330811	0.581285	Cefi
-0.221039	0.692225	Cefi
-0.750187	0.168464	Cefi
0.473467	1.40483	Cefi
-0.886466	0.063434	Cefi
0.849321	1.80284	Cefi
-0.75716	0.20489	Cefi
-1.44676	-0.482906	Cefi
-0.932076	0.0404442	Cefi
0.0827865	1.06001	Cefi
-1.24679	-0.260158	Cefi
-0.444595	0.542268	Cefi
-0.206613	0.780796	Cefi
-0.350733	0.642168	Cefi
-2.61926	-1.61787	Cefi
-1.30493	-0.285484	Cefi
-0.670974	0.351304	Cefi
-0.217119	0.810499	Cefi
-1.01235	0.0259545	Cefi
0.671142	1.71534	Cefi
-0.822314	0.225456	Cefi
-0.979931	0.0728198	Cefi
-1.15432	-0.100576	Cefi
0.163504	1.22121	Cefi
-3.08573	-2.02698	Cefi
0.0733859	1.1353	Cefi
-1.34171	-0.275537	Cefi
-1.43894	-0.362749	Cefi
0.29159	1.37279	Cefi
-0.305016	0.778259	Cefi
-0.953379	0.130313	Cefi
-0.600076	0.495982	Cefi
-1.12402	-0.020938	Cefi
-1.0765	0.0318662	Cefi
-0.624492	0.486496	Cefi
0.54796	1.67255	Cefi
-0.640797	0.488379	Cefi
1.00504	2.138	Cefi
-1.50572	-0.372283	Cefi
-1.17826	-0.0346463	Cefi
-0.93724	0.209716	Cefi
-0.753862	0.397857	Cefi
-1.45833	-0.303154	Cefi
-0.499335	0.677147	Cefi
-0.95029	0.233156	Cefi
-0.331005	0.856818	Cefi
-1.11648	0.074361	Cefi
-1.27279	-0.076448	Cefi
-1.35424	-0.1419	Cefi
-1.03672	0.177172	Cefi
-1.09752	0.121505	Cefi
-0.89282	0.326454	Cefi
-0.558909	0.674967	Cefi
-1.64453	-0.395031	Cefi
-0.341716	0.909912	Cefi
-1.43221	-0.170682	Cefi
-0.535459	0.731027	Cefi
-0.582604	0.685917	Cefi
0.0292914	1.30576	Cefi
-0.807214	0.477787	Cefi
-2.15702	-0.850633	Cefi
-1.28994	0.024654	Cefi
-1.74885	-0.424033	Cefi
-1.03076	0.328691	Cefi
0.576861	1.94514	Cefi
-0.591651	0.77918	Cefi
-0.951264	0.430772	Cefi
-1.54842	-0.146909	Cefi
-0.881002	0.540267	Cefi
-1.90975	-0.457815	Cefi
-0.632906	0.852768	Cefi
-1.33004	0.169746	Cefi
-0.503666	1.01195	Cefi
-0.351771	1.18307	Cefi
-0.65172	0.899429	Cefi
-0.491829	1.06165	Cefi
0.47965	2.03578	Cefi
-1.14507	0.413931	Cefi
-0.946917	0.635856	Cefi
-0.949385	0.638811	Cefi
-1.25248	0.366513	Cefi
-1.20113	0.456259	Cefi
-2.25001	-0.583044	Cefi
-1.42216	0.253811	Cefi
-0.889619	0.791979	Cefi
-0.155007	1.54675	Cefi
-3.35097	-1.63909	Cefi
-0.887736	0.856508	Cefi
0.109682	1.85736	Cefi
-0.575043	1.17607	Cefi
-0.0696683	1.70718	Cefi
-2.02541	-0.205593	Cefi
-1.81369	0.0343429	Cefi
-0.636696	1.21713	Cefi
-1.01929	0.834833	Cefi
-1.18477	0.675693	Cefi
-0.538871	1.3464	Cefi
-0.0759832	1.9206	Cefi
1.58347	3.597	Cefi
1.41975	3.45321	Cefi
-1.88135	0.176315	Cefi
-3.15792	-1.09635	Cefi
-1.92016	0.21505	Cefi
-2.71358	-0.494415	Cefi
-2.92463	-0.679076	Cefi
-3.01127	-0.721418	Cefi
-1.20091	1.11617	Cefi
-0.0376463	2.32483	Cefi
-2.56633	0.00847737	Cefi
-2.11589	0.475331	Cefi

## Sheet: FigS1
FigS1
SMILES strings of BarSeq ATBS
Chlorhexidine	c1cc(ccc1NC(=N)NC(=N)NCCCCCCNC(=N)NC(=N)Nc2ccc(cc2)Cl)Cl
Polymyxin	C[C@H]([C@H]1C(=O)NCC[C@@H](C(=O)N[C@H](C(=O)N[C@@H](C(=O)N[C@H](C(=O)N[C@H](C(=O)N[C@H](C(=O)N1)CCN)CCN)CC(C)C)Cc2ccccc2)CCN)NC(=O)[C@H](CCN)NC(=O)[C@H]([C@@H](C)O)NC(=O)[C@H](CCN)NC(=O)O)O
Erythromycin	CC[C@@H]1[C@@]([C@@H]([C@H](C(=O)[C@@H](C[C@@]([C@@H]([C@H]([C@@H]([C@H](C(=O)O1)C)O[C@H]2C[C@@]([C@H]([C@@H](O2)C)O)(C)OC)C)O[C@H]3[C@@H]([C@H](C[C@H](O3)C)N(C)C)O)(C)O)C)C)O)(C)O
Ceftazidime	CC(C)(O/N=C(\C(=O)N[C@@H]1C(=O)N2C(C(=O)[O-])=C(C[n+]3ccccc3)CS[C@H]12)c1csc(N)n1)C(=O)O
Avibactam	NC(=O)[C@@H]1CC[C@@H]2CN1C(=O)N2OS(=O)(=O)O
Tazobactam	C[C@]1(Cn2ccnn2)[C@H](C(=O)O)N2C(=O)C[C@H]2S1(=O)=O
Cefotetan	CO[C@@]1(NC(=O)C2SC(=C(C(N)=O)C(=O)O)S2)C(=O)N2C(C(=O)O)=C(CSc3nnnn3C)CS[C@@H]21
Cefiderocol	CC(C)(O/N=C(\C(=O)N[C@@H]1C(=O)N2C(C(=O)[O-])=C(C[N+]3(CCNC(=O)c4ccc(O)c(O)c4Cl)CCCC3)CS[C@H]12)c1csc(N)n1)C(=O)O
Aztreonam	C[C@H]1[C@H](NC(=O)/C(=N\OC(C)(C)C(=O)O)c2csc(N)n2)C(=O)N1S(=O)(=O)O
Meropenem	C[C@@H](O)[C@H]1C(=O)N2C(C(=O)O)=C(S[C@@H]3CN[C@H](C(=O)N(C)C)C3)[C@H](C)[C@H]12
Novobiocin	CO[C@@H]1[C@@H](OC(N)=O)[C@@H](O)[C@H](Oc2ccc3c(O)c(NC(=O)c4ccc(O)c(CC=C(C)C)c4)c(=O)oc3c2C)OC1(C)C
Rifampicin	CO[C@H]1/C=C/O[C@@]2(C)Oc3c(C)c(O)c4c(O)c(c(/C=N/N5CCN(C)CC5)c(O)c4c3C2=O)NC(=O)/C(C)=C\C=C\[C@H](C)[C@H](O)[C@@H](C)[C@@H](O)[C@@H](C)[C@H](OC(C)=O)[C@@H]1C
Fosphomycin	C[C@@H]1O[C@@H]1P(=O)([O-])[O-].[Na+].[Na+]
FR-900098	CC(=O)N(CCCP(=O)(O)O)O
D-cycloserine	N[C@@H]1CONC1=O
CHIR-090	C[C@@H](O)[C@H](NC(=O)c1ccc(C#Cc2ccc(CN3CCOCC3)cc2)cc1)C(=O)NO
PF-04753299	O=C(NO)[C@@](S(=O)(C)=O)(C)CCC1=CC=C(C2=CC=CC=C2)C=C1
Bacitracin	CC[C@H](C)[C@H](N)C1=N[C@H](C(=O)N[C@@H](CC(C)C)C(=O)N[C@H](CCC(=O)O)C(=O)N[C@H](C(=O)N[C@H]2CCCCNC(=O)[C@H](CC(N)=O)NC(=O)[C@@H](CC(=O)O)NC(=O)[C@H](Cc3cnc[nH]3)NC(=O)[C@@H](Cc3ccccc3)NC(=O)[C@H]([C@@H](C)CC)NC(=O)[C@@H](CCCN)NC2=O)[C@@H](C)CC)CS1
Ampicillin	CC1(C)S[C@@H]2[C@H](NC(=O)[C@H](N)c3ccccc3)C(=O)N2[C@H]1C(=O)O
Chemical descriptors from ChemMine
Compound	Molecular_weight	LogP	Number_of_HBA_1	Number_of_HBA_2	Number_of_HBD_1	Number_of_HBD_2	Number_of_acidic_groups	Number_of_aliphatic_OH_groups	Number_of_basic_groups	Fraction_of_rotatable_bonds	Number_of_heavy_bonds	Number_of_heterocycles	Number_of_hydrophobic_groups	MolarRefractivity	Number_of_atoms	Number_of_halogen_atoms	Number_of_B_atoms	Number_of_Br_atoms	Number_of_Cl_atoms	Number_of_I_atoms	Number_of_F_atoms	Number_of_N_atoms	Number_of_O_atoms	Number_of_P_atoms	Number_of_S_atoms	Number_of_bonds	Number_of_NO2_groups	Number_of_SO_groups	Number_of_OSO_groups	Number_of_SO2_groups	PolarSurfaceArea	Geometrical_diameter	Geometrical_radius	Geometrical_shape_coefficient	Kier_shape_1	Kier_shape_2	Zagreb_group_index_1	Zagreb_group_index_2
Chlorhexidine	505	12	40	10	6	2	0	0	8	0.371	35	0	0	174	64	2	0	0	2	0	0	10	0	0	0	65	0	0	0	0	178	11.7	0.958	11.2	30.2	17.5	312	318
Polymyxin	1190	24.1	120	24	18	13	0	2	0	0.376	85	1	0	400	180	0	0	0	0	0	0	16	13	0	0	181	0	0	0	0	499	22.6	0.695	31.6	80.1	44.5	924	970
Erythromycin	734	15.8	80	13	6	6	0	5	1	0.132	53	3	0	263	118	0	0	0	0	0	0	1	13	0	0	120	0	0	0	0	195	13.5	0.965	13	45.4	17.9	633	660
Ceftazidime	569	2.7986	32	14	2	3	2	0	0	0.25	40	4	0	150	59	0	0	0	0	0	0	6	7	0	2	61	0	0	0	0	248	13.7	1.01098	12.6	32.5	13.8	309	343
Avibactam	265	3.2415	19	9	2	1	1	0	0	0.167	18	2	0	60.2	28	0	0	0	0	0	0	3	6	0	1	29	0	0	0	2	141	7.48429	0.984	6.60551	13.4	4.59184	153	175
Tazobactam	299	2.3941	18	9	0	1	1	0	0	0.136	22	3	0	72	31	0	0	0	0	0	0	4	5	0	1	33	0	0	0	2	134	9.29032	0.976	8.52089	14.9	4.75	182	219
Cefotetan	574	4.8001	31	19	2	3	6	0	0	0.256	39	4	0	137	51	0	0	0	0	0	0	7	8	0	4	54	0	0	0	0	327	12.1	0.978	11.4	29	11.6	283	311
Cefiderocol	751	8.3904	48	18	5	6	2	0	1	0.278	54	4	0	210	83	1	0	0	1	0	0	7	10	0	2	87	0	0	0	0	313	15.8	0.977	15.2	41.2	17.2	452	510
Aztreonam	434	4.5848	27	14	3	3	2	0	0	0.276	29	2	0	109	44	0	0	0	0	0	0	5	8	0	2	45	0	0	0	2	244	12.3	0.983	11.5	24.3	9.01333	231	251
Meropenem	382	6.4854	31	8	2	2	1	1	1	0.214	28	3	0	117	50	0	0	0	0	0	0	3	5	0	1	52	0	0	0	0	143	11.5	0.978	10.8	20.7	7.78799	279	306
Novobiocin	613	10.4	48	13	5	4	0	1	0	0.213	47	2	0	199	80	0	0	0	0	0	0	2	11	0	0	83	0	0	0	0	200	12.1	0.961	11.6	36.8	15.5	416	437
Rifampicin	823	14.9	73	15	7	7	0	2	1	0.0794	63	3	0	280	117	0	0	0	0	0	0	4	12	0	0	121	0	0	0	0	221	16.6	0.691	23	50	21.3	618	649
Fosphomycin	138	0.899	9	4	2	2	2	0	0	0.125	8	1	0	34.6	15	0	0	0	0	0	0	0	4	1	0	15	0	0	0	0	85.5	6.73019	0.98	5.8709	6.125	1.49112	77	84
FR-900098	197	1.5557	15	6	3	3	3	0	0	0.455	11	0	0	54.2	24	0	0	0	0	0	0	1	5	1	0	23	0	0	0	0	116	8.37881	0.965	7.67978	12	4.88889	112	110
D-cycloserine	102	1.254	9	3	2	1	0	0	0	0	7	1	0	26.3	13	0	0	0	0	0	0	2	2	0	0	13	0	0	0	0	66	4.78241	1.00908	3.73939	5.14286	1.85185	64	66
CHIR-090	437	7.6769	33	7	5	5	1	1	1	0.235	34	1	0	145	59	0	0	0	0	0	0	3	5	0	0	61	0	0	0	0	115	16.9	0.977	16.3	26.6	13.8	303	323
PF-04753299	347	7.6581	25	5	2	2	1	0	0	0.28	25	0	0	116	45	0	0	0	0	0	0	1	4	0	1	46	0	0	0	2	94.7	13.1	0.985	12.3	20.3	8.58951	229	247
Bacitracin	1490	26.5	132	32	14	13	2	0	1	0.34	103	3	0	452	202	0	0	0	0	0	0	17	16	0	1	204	0	0	0	0	561	15.8	0.965	15.4	95.2	50.7	1060	1130
Ampicillin	348	5.6294	24	7	2	2	1	0	0	0.192	26	2	0	104	42	0	0	0	0	0	0	3	4	0	1	44	0	0	0	0	142	10.6	0.986	9.78991	18.8	6.9575	231	263

## Sheet: FigS2
Figure S2A									Figure S2B and C
#Insertions	Genome Position			Start	End	%GC			nStrains	nReads	LocusTag	Annotation	%GC
305	5			1	5000	0.6756			5030	1213699	K562_21955	tyrosine-type recombinase/integrase CDS	53.6779
596	31			5001	10000	0.6742			4031	1251235	K562_12643	inovirus-type Gp2 protein CDS	50.497
1	31			10001	15000	0.6792			3489	854982	K562_10190	nucleoside triphosphate pyrophosphohydrolase CDS	53.8767
13	39			15001	20000	0.657			2538	747576	K562_21931	hypothetical protein CDS	57.8529
159	50			20001	25000	0.6544			2516	725980	K562_21953	hypothetical protein CDS	57.2565
118	53			25001	30000	0.6564			2064	576442	K562_21926	hypothetical protein CDS	57.4553
108	75			30001	35000	0.6204			2045	517461	K562_21913	virulence-associated protein E CDS	51.0934
418	75			35001	40000	0.6394			2035	569069	K562_13157	HAD-IIIC family phosphatase CDS	46.3221
1	86			40001	45000	0.6734			1942	527807	K562_30600	hypothetical protein CDS	54.8708
338	88			45001	50000	0.695			1905	494818	K562_12644	#N/A	#N/A
105	111			50001	55000	0.6556			1791	553902	K562_13181	#N/A	#N/A
89	112			55001	60000	0.6614			1440	372759	K562_10441	GIY-YIG nuclease family protein CDS	49.503
110	120			60001	65000	0.6992			1375	439914	K562_12475	#N/A	#N/A
18	120			65001	70000	0.6816			1367	333813	K562_21919	DUF4433 domain-containing protein CDS	51.4911
2	135			70001	75000	0.6988			1362	321194	K562_21948	hypothetical protein CDS	53.4791
345	136			75001	80000	0.702			1351	380541	K562_21939	hypothetical protein CDS	50.2982
1	224			80001	85000	0.6968			1322	373449	K562_21934	hypothetical protein CDS	56.3863
789	225			85001	90000	0.6878			1287	354343	K562_21947	hypothetical protein CDS	52.2863
2110	225			90001	95000	0.6996			1257	329646	K562_13167	glycosyltransferase CDS	48.1113
218	225			95001	100000	0.6804			1232	313373	K562_21942	hypothetical protein CDS	51.6899
1	225			100001	105000	0.6848			1202	264755	K562_21925	putative phage terminase large subunit CDS	49.9006
572	235			105001	110000	0.6764			1190	372589	K562_13170	hypothetical protein CDS	50.497
97	251			110001	115000	0.6788			1120	334158	K562_21935	hypothetical protein CDS	60.0398
2	287			115001	120000	0.6892			1115	312940	K562_21945	baseplate J/gp47 family protein CDS	57.6541
601	288			120001	125000	0.7008			1089	356165	K562_13171	polysaccharide export protein CDS	60.0398
77	301			125001	130000	0.6652			1005	321501	K562_12569	#N/A	#N/A
124	309			130001	135000	0.6558			961	284796	K562_21920	DUF72 domain-containing protein CDS	58.6481
13	309			135001	140000	0.6966			930	248107	K562_20155	phosphatidylserine/phosphatidylglycerophosphate/cardiolipin synthase family protein CDS	47.3161
945	368			140001	145000	0.6354			925	269723	K562_13161	PadR family transcriptional regulator CDS	49.3042
1	369			145001	150000	0.6864			908	254182	K562_20158	sel1 repeat family protein CDS	51.8887
19	376			150001	155000	0.6948			898	227062	K562_10442	hypothetical protein CDS	45.7256
665	484			155001	160000	0.6936			889	276499	K562_20156	sel1 repeat family protein CDS	48.1113
236	484			160001	165000	0.701			879	231166	K562_11464	hypothetical protein CDS	51.8887
373	484			165001	170000	0.6698			860	240011	K562_21937	hypothetical protein CDS	58.6481
1	484			170001	175000	0.6858			854	188246	K562_21936	#N/A	#N/A
1	485			175001	180000	0.6554			840	304074	K562_13149	LTA synthase family protein CDS	59.0457
22	490			180001	185000	0.6864			790	237241	K562_12466	integrase family protein CDS	59.0457
2	491			185001	190000	0.5756			749	200650	K562_12647	integrase arm-type DNA-binding domain-containingprotein CDS	58.2505
65	492			190001	195000	0.5688			691	202155	K562_21946	SPRY domain protein CDS	58.2505
551	492			195001	200000	0.5326			689	200070	K562_21952	hypothetical protein CDS	61.6302
88	495			200001	205000	0.6784			665	166367	K562_10191	hypothetical protein CDS	56.2624
53	495			205001	210000	0.7044			661	177486	K562_21336	hypothetical protein CDS	60.452
310	495			210001	215000	0.7062			660	205173	K562_21930	hypothetical protein CDS	58.2505
126	495			215001	220000	0.6948			646	147691	K562_21927	#N/A	#N/A
1	496			220001	225000	0.6664			641	182759	K562_10184	trbJ CDS	55.2684
3	502			225001	230000	0.667			623	190947	K562_13156	#N/A	#N/A
142	503			230001	235000	0.6476			603	184454	K562_10186	trbL CDS	54.8708
159	503			235001	240000	0.68			569	153470	K562_13168	ABC transporter ATP-binding protein CDS	48.7078
1308	503			240001	245000	0.585			549	168359	K562_10193	site-specific integrase CDS	55.0696
1	503			245001	250000	0.5722			524	164214	K562_20074	thiamine pyrophosphate-binding protein CDS	51.6899
11	505			250001	255000	0.598			517	120911	K562_21922	HNH endonuclease CDS	51.6899
110	510			255001	260000	0.6144			472	119058	K562_12601	DUF262 domain-containing protein CDS	53.2803
103	513			260001	265000	0.6442			466	129916	K562_21929	hypothetical protein CDS	59.6421
3	517			265001	270000	0.6148			456	121011	K562_11463	DUF3274 domain-containing protein CDS	61.0338
681	518			270001	275000	0.6038			453	110190	K562_13162	fucosyltransferase CDS	46.3221
2	574			275001	280000	0.5964			453	120427	K562_30542	#N/A	#N/A
978	575			280001	285000	0.5932			452	146948	K562_12469	restriction endonuclease CDS	61.6302
168	608			285001	290000	0.6572			452	116630	K562_13164	glf CDS	47.3161
1635	629			290001	295000	0.6578			432	120552	K562_12635	hypothetical protein CDS	52.4851
1	629			295001	300000	0.674			432	144629	K562_12877	hypothetical protein CDS	61.6302
3	630			300001	305000	0.7068			431	138445	K562_12476	ankyrin repeat domain-containing protein CDS	56.8588
257	674			305001	310000	0.6596			428	108412	K562_21928	hypothetical protein CDS	57.0577
1	674			310001	315000	0.6658			404	106534	K562_21923	#N/A	#N/A
163	691			315001	320000	0.6626			390	110351	K562_13163	glycosyltransferase family 2 protein CDS	49.3042
1	701			320001	325000	0.6928			384	113464	K562_40004	#N/A	#N/A
427	705			325001	330000	0.704			377	87631	K562_10183	traJ CDS	58.1267
286	706			330001	335000	0.6854			376	88790	K562_21916	phage antirepressor KilAC domain-containing protein CDS	51.8887
1	706			335001	340000	0.6672			374	89426	K562_21924	terminase small subunit CDS	51.4911
1	706			340001	345000	0.6726			373	108755	K562_12604	SH3 domain-containing protein CDS	62.6243
54	717			345001	350000	0.6646			356	98956	K562_12631	helix-turn-helix domain-containing protein CDS	56.66
137	762			350001	355000	0.637			352	132195	K562_13173	capsular polysaccharide biosynthesis protein WcbA CDS	64.0159
1	823			355001	360000	0.636			352	87721	K562_21911	hypothetical protein CDS	54.3307
163	824			360001	365000	0.6344			337	120696	K562_12472	zorA CDS	57.8529
79	868			365001	370000	0.6726			329	87432	K562_12473	hypothetical protein CDS	52.4138
1292	868			370001	375000	0.6912			326	129467	K562_12879	hypothetical protein CDS	60.0398
863	868			375001	380000	0.6594			311	85777	K562_20722	peptidase M35 CDS	45.1292
267	868			380001	385000	0.705			308	108492	K562_10312	glutamate synthase subunit alpha CDS	65.2087
387	868			385001	390000	0.652			290	71745	K562_21940	hypothetical protein CDS	53.2803
1	868			390001	395000	0.6838			287	102303	K562_10446	type I restriction endonuclease subunit R CDS	61.6601
2	869			395001	400000	0.6476			287	70472	K562_20157	hypothetical protein CDS	49.8382
84	876			400001	405000	0.676			284	85391	K562_12602	hypothetical protein CDS	58.0713
244	876			405001	410000	0.6798			284	72462	K562_20525	S8 family peptidase CDS	55.8648
256	876			410001	415000	0.6896			281	65365	K562_21938	hypothetical protein CDS	49.6599
251	876			415001	420000	0.6652			277	89065	K562_13154	capsular biosynthesis protein CDS	59.6421
1	876			420001	425000	0.6804			271	65537	K562_21910	hypothetical protein CDS	48.3101
507	893			425001	430000	0.6686			270	68554	K562_30556	#N/A	#N/A
1	893			430001	435000	0.6758			265	89698	K562_13155	#N/A	#N/A
710	903			435001	440000	0.6246			260	57600	K562_20795	DEAD/DEAH box helicase family protein CDS	44.7316
1449	916			440001	445000	0.5372			258	68978	K562_20528	hypothetical protein CDS	54.4732
1	916			445001	450000	0.516			257	78842	K562_11466	hypothetical protein CDS	52.6839
275	926			450001	455000	0.6096			252	67167	K562_12467	hypothetical protein CDS	57.6541
1	935			455001	460000	0.6506			251	84545	K562_10802	helix-turn-helix domain-containing protein CDS	61.2326
2	935			460001	465000	0.6508			251	80284	K562_20267	branched-chain amino acid ABC transporter permease CDS	58.0517
264	936			465001	470000	0.654			251	70967	K562_22316	DUF4411 family protein CDS	51.2048
238	936			470001	475000	0.7008			250	67458	K562_21933	hypothetical protein CDS	52.2293
184	953			475001	480000	0.6784			249	95384	K562_13138	type II toxin-antitoxin system PemK/MazF family toxin CDS	56.7901
399	955			480001	485000	0.6962			240	70791	K562_10377	M15 family metallopeptidase CDS	61.6302
713	989			485001	490000	0.662			240	87198	K562_20154	type VI secretion system tip protein VgrG CDS	55.666
471	989			490001	495000	0.687			236	57929	K562_22610	VOC family protein CDS	52.349
39	989			495001	500000	0.6572			234	70911	K562_30540	#N/A	#N/A
2	990			500001	505000	0.6756			233	61952	K562_20529	ATP-binding protein CDS	56.0636
486	997			505001	510000	0.6878			223	71147	K562_13176	transposase CDS	55.4348
2	1127			510001	515000	0.6656			222	63308	K562_13151	capsular biosynthesis protein CDS	57.0577
518	1128			515001	520000	0.6946			220	73153	K562_12468	NERD domain-containing protein CDS	56.4612
1	1128			520001	525000	0.679			220	64018	K562_12606	#N/A	#N/A
236	1138			525001	530000	0.6508			214	73295	K562_30599	restriction endonuclease CDS	58.4493
830	1184			530001	535000	0.6862			211	59763	K562_13169	ABC transporter permease CDS	50.0994
141	1184			535001	540000	0.6924			210	62248	K562_13139	relaxase/mobilization nuclease domain-containingprotein CDS	56.66
1	1202			540001	545000	0.6442			209	47804	K562_10980	tyrosine-type recombinase/integrase CDS	49.3042
87	1203			545001	550000	0.6994			207	70984	K562_13148	type I polyketide synthase CDS	62.6243
407	1230			550001	555000	0.6606			206	71312	K562_13405	molybdopterin oxidoreductase family protein CDS	64.2147
171	1231			555001	560000	0.6784			206	58178	K562_21435	inclusion body family protein CDS	59.0457
472	1231			560001	565000	0.71			205	65300	K562_12633	CGNR zinc finger domain-containing protein CDS	56.66
1	1231			565001	570000	0.7026			203	71076	K562_12470	hypothetical protein CDS	57.2565
564	1239			570001	575000	0.7212			203	63727	K562_13090	peptidase S1 CDS	70.3777
127	1290			575001	580000	0.6672			203	50516	K562_21914	hypothetical protein CDS	48.2456
120	1295			580001	585000	0.6832			198	69010	K562_10376	tssM CDS	66.998
2	1318			585001	590000	0.6554			195	54971	K562_10177	replication initiator protein A CDS	59.4433
1082	1319			590001	595000	0.682			194	63206	K562_12603	PAAR domain-containing protein CDS	57.1429
2	1337			595001	600000	0.6964			186	58604	K562_12252	Flp family type IVb pilin CDS	56.1404
685	1338			600001	605000	0.6942			186	52113	K562_21434	inclusion body family protein CDS	56.8588
448	1434			605001	610000	0.6964			185	53252	K562_12479	tssI CDS	53.4791
1	1434			610001	615000	0.6764			183	50243	K562_20075	fumarylacetoacetate hydrolase CDS	56.0636
1	1446			615001	620000	0.6884			181	46431	K562_20068	FAD/NAD(P)-binding protein CDS	52.2863
70	1540			620001	625000	0.7052			179	83647	K562_10413	ychF CDS	63.6183
1	1572			625001	630000	0.6644			177	54154	K562_13182	#N/A	#N/A
78	1573			630001	635000	0.655			177	51673	K562_21917	hypothetical protein CDS	54.6547
23	1588			635001	640000	0.6596			175	48435	K562_12646	#N/A	#N/A
183	1663			640001	645000	0.6652			173	54280	K562_20076	iron-containing redox enzyme family protein CDS	58.2505
1	1663			645001	650000	0.6514			172	58623	K562_13003	site-specific integrase CDS	57.6541
58	1666			650001	655000	0.6764			172	59428	K562_22292	RHS repeat protein CDS	61.829
213	1682			655001	660000	0.707			171	56716	K562_13150	SDR family NAD(P)-dependent oxidoreductase CDS	64.0159
223	1682			660001	665000	0.697			167	54808	K562_12632	alpha/beta hydrolase CDS	63.0219
187	1682			665001	670000	0.6716			167	40687	K562_13056	DegT/DnrJ/EryC1/StrS family aminotransferase CDS	59.4433
630	1682			670001	675000	0.6784			165	49615	K562_10383	peptidase M1 CDS	66.2028
141	1682			675001	680000	0.7242			165	40888	K562_21954	#N/A	#N/A
230	1682			680001	685000	0.7172			164	40111	K562_13055	glycosyltransferase CDS	54.0755
1	1682			685001	690000	0.6864			163	62164	K562_10219	indolepyruvate ferredoxin oxidoreductase family protein CDS	67.3956
3	1683			690001	695000	0.6706			161	47335	K562_10394	APC family permease CDS	61.2326
4	1683			695001	700000	0.6948			161	56391	K562_13178	IS256-like element ISBcen18 family transposase CDS	62.4254
1	1683			700001	705000	0.7044			159	59318	K562_10443	type I restriction-modification system subunit MN-terminal domain-containing protein CDS	59.2445
105	1690			705001	710000	0.6878			159	37533	K562_12481	DUF3592 domain-containing protein CDS	52.9101
649	1690			710001	715000	0.7072			159	47671	K562_13054	glycosyltransferase family 4 protein CDS	55.2684
24	1724			715001	720000	0.675			159	43413	K562_30107	#N/A	#N/A
173	1739			720001	725000	0.6816			157	52821	K562_13177	IS3 family transposase CDS	54.2857
420	1739			725001	730000	0.6776			156	54371	K562_10046	putA CDS	69.1849
794	1739			730001	735000	0.6574			156	51025	K562_12480	tssF CDS	58.6481
337	1739			735001	740000	0.6942			154	33115	K562_21944	hypothetical protein CDS	47.619
981	1739			740001	745000	0.7056			153	37755	K562_12172	hypothetical protein CDS	51.8887
628	1739			745001	750000	0.7094			152	46986	K562_21921	H-NS histone family protein CDS	62.3853
50	1739			750001	755000	0.7028			151	45660	K562_21384	DUF3564 domain-containing protein CDS	65.2299
1269	1739			755001	760000	0.6706			150	37483	K562_11114	cold-shock protein CDS	54.4118
37	1739			760001	765000	0.6876			149	51671	K562_12878	hypothetical protein CDS	53.6341
1	1739			765001	770000	0.7034			148	34636	K562_21950	lysozyme CDS	56.2624
3	1740			770001	775000	0.6896			147	42932	K562_10178	hypothetical protein CDS	57.6271
29	1740			775001	780000	0.681			147	41050	K562_11435	uvrB CDS	63.0219
1	1746			780001	785000	0.6988			147	53207	K562_13179	IS3-like element ISBcen17 family transposase CDS	61.2326
4	1746			785001	790000	0.6718			146	48868	K562_12605	type VI secretion system tip protein VgrG CDS	58.8469
363	1747			790001	795000	0.6608			146	47639	K562_13174	mannose-1-phosphate guanylyltransferase/mannose-6-phosphate isomerase CDS	64.6123
398	1747			795001	800000	0.6934			145	53504	K562_40005	error-prone DNA polymerase CDS	65.8052
104	1747			800001	805000	0.6604			144	50011	K562_10297	penicillin-binding protein 1A CDS	65.0099
17	1747			805001	810000	0.6512			144	48571	K562_30547	tssI CDS	62.2266
749	1747			810001	815000	0.678			143	50759	K562_10329	ABC transporter substrate-binding protein CDS	61.6302
420	1747			815001	820000	0.6938			142	40013	K562_13172	glycosyltransferase CDS	59.2445
183	1747			820001	825000	0.6806			142	52514	K562_13224	katG CDS	65.6064
243	1747			825001	830000	0.6348			140	51313	K562_21949	hypothetical protein CDS	58.6481
760	1747			830001	835000	0.6738			138	38475	K562_12590	NAD-dependent succinate-semialdehyde dehydrogenase CDS	61.0338
167	1747			835001	840000	0.7108			138	40626	K562_12748	sensor domain-containing diguanylate cyclase CDS	61.6302
318	1747			840001	845000	0.698			138	35548	K562_21726	CPBP family intramembrane metalloprotease CDS	57.0577
530	1747			845001	850000	0.6352			137	46583	K562_10440	hypothetical protein CDS	58.5586
295	1747			850001	855000	0.6804			136	54407	K562_10364	tssJ CDS	64.8111
2591	1747			855001	860000	0.6772			136	43106	K562_11534	PAS domain S-box protein CDS	66.4016
127	1747			860001	865000	0.6462			136	43900	K562_20067	#N/A	#N/A
551	1747			865001	870000	0.6816			135	41712	K562_22294	PAAR domain-containing protein CDS	67.3956
1	1747			870001	875000	0.6574			134	85676	K562_13227	hydrogen peroxide-inducible genes activator CDS	64.0159
21	1747			875001	880000	0.6906			134	52177	K562_13282	autotransporter outer membrane beta-barrel domain-containing protein CDS	71.173
62	1760			880001	885000	0.6744			133	30063	K562_21932	hypothetical protein CDS	50.0994
25	1768			885001	890000	0.671			132	37307	K562_12240	hypothetical protein CDS	64.6123
304	1779			890001	895000	0.6642			131	32034	K562_10192	#N/A	#N/A
354	1782			895001	900000	0.7356			131	40050	K562_12874	DUF927 domain-containing protein CDS	64.4135
1552	1785			900001	905000	0.7264			130	49741	K562_10372	tssH CDS	66.998
1	1785			905001	910000	0.6878			130	47990	K562_20011	glycine C-acetyltransferase CDS	62.8231
175	1786			910001	915000	0.7104			129	39374	K562_20228	YadA-like family protein CDS	65.8052
2	1786			915001	920000	0.6822			129	31112	K562_21941	hypothetical protein CDS	47.9167
59	1788			920001	925000	0.6814			128	36245	K562_12636	hypothetical protein CDS	63.0573
198	1794			925001	930000	0.685			128	45370	K562_20012	tdh CDS	64.0159
1	1794			930001	935000	0.676			126	20120	K562_21951	DUF4279 domain-containing protein CDS	58.5132
35	2015			935001	940000	0.6606			125	39814	K562_20268	branched-chain amino acid ABC transporter permease CDS	59.0457
656	2015			940001	945000	0.6654			123	36666	K562_12251	prepilin peptidase CDS	61.8182
442	2015			945001	950000	0.6562			123	36950	K562_12591	TetR family transcriptional regulator CDS	56.0636
173	2015			950001	955000	0.6794			123	36603	K562_13180	#N/A	#N/A
227	2015			955001	960000	0.6828			123	34637	K562_20017	tartrate dehydrogenase CDS	66.4016
69	2015			960001	965000	0.6816			122	35608	K562_21101	hypothetical protein CDS	59.841
57	2015			965001	970000	0.6784			122	37977	K562_21262	DUF1311 domain-containing protein CDS	53.5147
417	2015			970001	975000	0.6928			122	39623	K562_30269	GNAT family N-acetyltransferase CDS	58.7097
187	2015			975001	980000	0.6962			121	33249	K562_12865	hypothetical protein CDS	59.2445
76	2015			980001	985000	0.6844			120	40258	K562_10218	NADP-dependent malic enzyme CDS	63.6183
2	2015			985001	990000	0.6982			118	30308	K562_12210	#N/A	#N/A
940	2016			990001	995000	0.7			118	33316	K562_30604	DUF1016 family protein CDS	62.2266
1	2016			995001	1000000	0.6738			115	38835	K562_12471	OmpA family protein CDS	54.8708
2	2016			1000001	1005000	0.6756			115	34990	K562_22317	ImmA/IrrE family metallo-endopeptidase CDS	58.2505
224	2018			1005001	1010000	0.68			113	43185	K562_10131	H-NS histone family protein CDS	63.6364
488	2023			1010001	1015000	0.684			113	36734	K562_20073	putative mandelate racemase/muconate lactonizingenzyme CDS	56.8588
13	2023			1015001	1020000	0.6636			112	34480	K562_13093	ABC transporter substrate-binding protein CDS	70.1789
810	2023			1020001	1025000	0.4786			110	23598	K562_10179	hypothetical protein CDS	56.2624
315	2023			1025001	1030000	0.6578			110	26221	K562_21943	hypothetical protein CDS	51.4085
918	2023			1030001	1035000	0.6444			109	22579	K562_13159	hypothetical protein CDS	47.3161
223	2023			1035001	1040000	0.6886			109	28375	K562_21047	hypothetical protein CDS	59.5679
1	2023			1040001	1045000	0.71			108	33007	K562_10251	recQ CDS	67.7932
1	2024			1045001	1050000	0.6764			108	44449	K562_10373	tssA CDS	67.7932
10	2036			1050001	1055000	0.6786			108	40390	K562_10899	DUF3683 domain-containing protein CDS	68.9861
315	2053			1055001	1060000	0.6914			108	29092	K562_12637	nucleotidyltransferase CDS	59.6421
1	2053			1060001	1065000	0.7004			108	45913	K562_13053	glycosyltransferase family 2 protein CDS	56.8588
168	2068			1065001	1070000	0.6852			107	83443	K562_40024	conjugal transfer protein TraG N-terminal domain-containing protein CDS	58.8469
478	2071			1070001	1075000	0.6566			106	35331	K562_10353	cytochrome bc complex cytochrome b subunit CDS	60.0398
238	2198			1075001	1080000	0.6764			106	21794	K562_21912	hypothetical protein CDS	48.7562
154	2203			1080001	1085000	0.692			105	32551	K562_20071	GH3 auxin-responsive promoter family protein CDS	54.2744
1402	2211			1085001	1090000	0.6986			104	31160	K562_12747	alpha/beta hydrolase CDS	60.835
722	2237			1090001	1095000	0.6952			103	27129	K562_10078	gcvP CDS	67.992
332	2262			1095001	1100000	0.722			103	35751	K562_13404	long-chain fatty acid--CoA ligase CDS	63.0219
2	2263			1100001	1105000	0.711			102	39958	K562_22205	YdcF family protein CDS	71.173
51	2267			1105001	1110000	0.7082			101	40639	K562_12265	efflux transporter outer membrane subunit CDS	67.1968
6	2269			1110001	1115000	0.6804			100	35725	K562_10815	cytochrome ubiquinol oxidase subunit I CDS	59.841
1566	2270			1115001	1120000	0.679			100	25911	K562_12596	FUSC family protein CDS	57.8529
1110	2272			1120001	1125000	0.6914			100	38268	K562_12867	KilA-N domain-containing protein CDS	65.4076
1	2272			1125001	1130000	0.7016			99	29512	K562_10286	dsbD CDS	65.8052
1	2274			1130001	1135000	0.6586			99	28901	K562_11383	hypothetical protein CDS	65.6064
47	2275			1135001	1140000	0.6936			99	35492	K562_12891	fdhF CDS	68.7873
232	2275			1140001	1145000	0.668			98	30234	K562_10423	anthranilate synthase component I CDS	66.7992
369	2275			1145001	1150000	0.7156			98	32681	K562_12173	hypothetical protein CDS	55.2684
937	2275			1150001	1155000	0.7108			98	27261	K562_12588	GMC family oxidoreductase N-terminal domain-containing protein CDS	63.0219
1	2275			1155001	1160000	0.682			98	30636	K562_12925	porin CDS	59.841
3	2305			1160001	1165000	0.6432			98	30070	K562_20072	alpha/beta fold hydrolase CDS	58.0517
306	2306			1165001	1170000	0.664			98	54983	K562_30234	LysR family transcriptional regulator CDS	59.6421
279	2358			1170001	1175000	0.6374			97	22788	K562_10433	paaN CDS	67.5944
1	2358			1175001	1180000	0.6768			97	29837	K562_12074	non-ribosomal peptide synthetase CDS	71.173
1	2394			1180001	1185000	0.689			97	36919	K562_13117	peroxiredoxin CDS	59.6421
231	2395			1185001	1190000	0.6586			97	31036	K562_13459	gspD CDS	64.4135
803	2494			1190001	1195000	0.648			96	33218	K562_10459	speG CDS	59.4433
436	2501			1195001	1200000	0.63			96	26866	K562_30596	LysR family transcriptional regulator CDS	58.6481
1	2502			1200001	1205000	0.6786			96	33152	K562_30647	LWXIA domain-containing protein CDS	68.3897
1	2506			1205001	1210000	0.6936			95	20109	K562_10180	hypothetical protein CDS	53.5714
494	2508			1210001	1215000	0.6948			94	30910	K562_10370	tssF CDS	64.0159
669	2563			1215001	1220000	0.6622			94	37404	K562_12834	D-amino acid dehydrogenase CDS	66.7992
241	2563			1220001	1225000	0.6762			94	32475	K562_22685	porin CDS	62.6243
2	2564			1225001	1230000	0.6836			93	33023	K562_10189	#N/A	#N/A
16	2571			1230001	1235000	0.6556			93	18675	K562_10291	cytochrome c biogenesis protein ResB CDS	63.6183
64	2571			1235001	1240000	0.7084			93	27215	K562_11894	ATP-dependent DNA helicase CDS	68.3897
213	2571			1240001	1245000	0.727			93	35608	K562_12521	proP CDS	67.7932
21	2708			1245001	1250000	0.6782			93	13895	K562_13057	ABC transporter ATP-binding protein CDS	54.0755
273	2743			1250001	1255000	0.71			92	30927	K562_10185	hypothetical protein CDS	59.8958
374	2754			1255001	1260000	0.6628			92	28265	K562_11107	fusA CDS	63.2207
2882	2760			1260001	1265000	0.6728			92	25012	K562_11115	clpS CDS	58.4127
1	2760			1265001	1270000	0.7068			92	31354	K562_12640	ImmA/IrrE family metallo-endopeptidase CDS	58.8469
6	2761			1270001	1275000	0.6896			92	25645	K562_13323	NADP-dependent malic enzyme CDS	63.8171
1214	2762			1275001	1280000	0.7028			91	31424	K562_13005	hypothetical protein CDS	57.4194
1	2762			1280001	1285000	0.685			91	35128	K562_22204	autotransporter-associated beta strand repeat-containing protein CDS	68.5885
775	2769			1285001	1290000	0.6866			90	28137	K562_10304	deoxyguanosinetriphosphate triphosphohydrolase CDS	67.7932
1	2769			1290001	1295000	0.6984			90	43631	K562_10406	ettA CDS	65.4076
76	2774			1295001	1300000	0.661			89	21456	K562_10226	paaK CDS	65.2087
1	2814			1300001	1305000	0.6632			89	27223	K562_10982	MHS family MFS transporter CDS	66.004
290	2815			1305001	1310000	0.6862			89	26185	K562_11418	carboxypeptidase family protein CDS	63.4195
5	2922			1310001	1315000	0.6814			89	29831	K562_11936	DUF1120 domain-containing protein CDS	63.2207
364	2930			1315001	1320000	0.6862			89	37273	K562_12966	zwf CDS	64.0159
247	2943			1320001	1325000	0.6408			89	31162	K562_13206	glnE CDS	74.7515
211	2965			1325001	1330000	0.6648			89	41398	K562_20018	LysR family transcriptional regulator CDS	68.3897
25	2965			1330001	1335000	0.6788			89	29339	K562_20342	type IV secretory system conjugative DNA transfer family protein CDS	59.4433
75	2970			1335001	1340000	0.6862			89	29715	K562_30569	hypothetical protein CDS	53.3835
17	2970			1340001	1345000	0.6878			88	37428	K562_13097	xdhB CDS	68.5885
30	2970			1345001	1350000	0.671			88	28730	K562_22771	ureidoglycolate lyase CDS	67.7932
283	2970			1350001	1355000	0.6664			87	28672	K562_10305	ugpB CDS	63.8171
257	2973			1355001	1360000	0.6898			87	34716	K562_10403	aminopeptidase P family protein CDS	72.3658
2	2977			1360001	1365000	0.6376			87	26739	K562_11637	aceA CDS	64.4135
119	2978			1365001	1370000	0.6834			87	32106	K562_13403	porin CDS	63.0219
50	2978			1370001	1375000	0.7116			87	26263	K562_20019	argC CDS	70.3777
24	2978			1375001	1380000	0.6848			87	23527	K562_22262	TonB-dependent siderophore receptor CDS	68.7873
56	2978			1380001	1385000	0.6556			87	32592	K562_22664	zwf CDS	66.998
255	2978			1385001	1390000	0.6792			86	27193	K562_10166	cation transporter CDS	58.6481
666	3056			1390001	1395000	0.7016			86	37047	K562_12415	porin CDS	65.2087
1	3056			1395001	1400000	0.692			86	27652	K562_21024	hypothetical protein CDS	61.8056
3	3057			1400001	1405000	0.6842			84	31086	K562_10842	RNA polymerase factor sigma-54 CDS	69.7813
280	3063			1405001	1410000	0.6842			84	31529	K562_12589	hypothetical protein CDS	60.6667
1	3064			1410001	1415000	0.6958			84	28842	K562_12683	DUF839 domain-containing protein CDS	68.5885
897	3068			1415001	1420000	0.6854			84	18728	K562_13058	ABC transporter permease CDS	54.0755
608	3068			1420001	1425000	0.7092			84	26700	K562_30624	GNAT family N-acetyltransferase CDS	60.119
405	3068			1425001	1430000	0.6836			84	34885	K562_40067	relaxase domain-containing protein CDS	62.6243
800	3068			1430001	1435000	0.6654			84	33238	K562_40069	type IV secretion system DNA-binding domain-containing protein CDS	56.4612
1	3068			1435001	1440000	0.6434			83	32148	K562_10130	aqpZ CDS	66.998
1	3069			1440001	1445000	0.6694			83	31792	K562_10162	branched-chain amino acid ABC transporter substrate-binding protein CDS	64.4135
3	3069			1445001	1450000	0.6644			83	23122	K562_22077	LWXIA domain-containing protein CDS	66.998
6	3071			1450001	1455000	0.6264			82	32765	K562_10388	DUF1415 domain-containing protein CDS	64.0159
317	3074			1455001	1460000	0.6554			82	33500	K562_13283	amino acid ABC transporter ATP-binding protein CDS	63.0219
1	3075			1460001	1465000	0.6218			81	21383	K562_13183	DedA family protein CDS	61.829
1077	3076			1465001	1470000	0.6586			81	30271	K562_20013	hypothetical protein CDS	68.1055
287	3076			1470001	1475000	0.6628			81	22441	K562_22176	BapA prefix-like domain-containing protein CDS	66.004
1	3076			1475001	1480000	0.6498			80	26710	K562_10018	ABC transporter substrate-binding protein CDS	66.4016
39	3117			1480001	1485000	0.5624			80	26758	K562_10533	GTP-binding protein CDS	61.6302
212	3117			1485001	1490000	0.5858			80	21807	K562_11588	NAD(P)/FAD-dependent oxidoreductase CDS	66.4016
66	3125			1490001	1495000	0.6474			80	20122	K562_12863	integrase arm-type DNA-binding domain-containingprotein CDS	63.6183
83	3125			1495001	1500000	0.6378			80	26012	K562_20078	#N/A	#N/A
1	3125			1500001	1505000	0.6588			80	24580	K562_22743	DUF748 domain-containing protein CDS	64.6123
1	3142			1505001	1510000	0.655			79	19720	K562_10181	TraK family protein CDS	56.2341
3	3142			1510001	1515000	0.6742			79	28005	K562_10412	MBL fold metallo-hydrolase CDS	65.6064
29	3193			1515001	1520000	0.6664			79	29192	K562_10471	phospholipase C, phosphocholine-specific CDS	65.8052
38	3194			1520001	1525000	0.5958			79	23750	K562_11542	pbpG CDS	67.3913
197	3201			1525001	1530000	0.608			79	23495	K562_12255	ShlB/FhaC/HecB family hemolysin secretion/activation protein CDS	63.4195
1	3201			1530001	1535000	0.67			79	29844	K562_12965	carbohydrate ABC transporter substrate-binding protein CDS	66.2028
230	3231			1535001	1540000	0.6866			79	35001	K562_40062	dctP CDS	61.6302
397	3237			1540001	1545000	0.6834			78	23832	K562_10411	gabP CDS	63.2207
736	3237			1545001	1550000	0.6928			78	23606	K562_10800	error-prone DNA polymerase CDS	65.4076
2	3244			1550001	1555000	0.7194			78	28682	K562_12688	efflux RND transporter permease subunit CDS	69.7813
533	3245			1555001	1560000	0.6798			78	29052	K562_12723	phospholipase C, phosphocholine-specific CDS	66.7992
280	3245			1560001	1565000	0.6996			78	22541	K562_21036	fdnG CDS	63.6183
212	3287			1565001	1570000	0.6706			77	18477	K562_11841	clpB CDS	66.6004
1	3287			1570001	1575000	0.7062			77	20213	K562_21957	DUF4148 domain-containing protein CDS	63.9394
217	3308			1575001	1580000	0.6894			77	23118	K562_30249	uvrA CDS	66.4016
1	3309			1580001	1585000	0.6758			77	23125	K562_30548	tssF CDS	60.2386
664	3325			1585001	1590000	0.6604			77	23408	K562_30595	SDR family oxidoreductase CDS	58.4493
3	3326			1590001	1595000	0.6848			76	23072	K562_10314	alanine:cation symporter family protein CDS	65.8052
216	3339			1595001	1600000	0.6634			76	24909	K562_10351	Nif3-like dinuclear metal center hexameric protein CDS	63.8171
272	3345			1600001	1605000	0.6644			76	26965	K562_11111	NADP-dependent isocitrate dehydrogenase CDS	65.0099
2	3345			1605001	1610000	0.6512			76	24502	K562_11163	nitrite/sulfite reductase CDS	64.2147
14	3353			1610001	1615000	0.6362			76	22035	K562_12626	AraC family transcriptional regulator CDS	56.4612
357	3367			1615001	1620000	0.6492			76	22984	K562_13267	ParB/Srx family N-terminal domain-containing protein CDS	70.3777
281	3380			1620001	1625000	0.6532			76	28831	K562_13290	FAD-binding oxidoreductase CDS	66.7992
1	3380			1625001	1630000	0.6758			76	25376	K562_20974	acnA CDS	60.835
48	3386			1630001	1635000	0.6994			76	20998	K562_21767	alpha-2-macroglobulin CDS	69.3837
252	3386			1635001	1640000	0.707			75	21541	K562_10727	bifunctional 2',3'-cyclic-nucleotide 2'-phosphodiesterase/3'-nucleotidase CDS	68.7873
662	3394			1640001	1645000	0.651			75	29577	K562_11586	mutS CDS	65.4076
1	3394			1645001	1650000	0.6822			75	21583	K562_13007	hypothetical protein CDS	58.8469
2	3449			1650001	1655000	0.6764			74	12292	K562_10292	ccsB CDS	65.8052
196	3450			1655001	1660000	0.6564			74	27431	K562_10293	msrP CDS	66.6004
2	3476			1660001	1665000	0.6812			74	22993	K562_10778	DUF2244 domain-containing protein CDS	62.6243
374	3477			1665001	1670000	0.684			74	29665	K562_10848	monovalent cation:proton antiporter family protein CDS	65.6064
151	3524			1670001	1675000	0.6532			74	26967	K562_13192	pcnB CDS	70.7753
254	3675			1675001	1680000	0.6482			74	22774	K562_20232	YadA-like family protein CDS	66.4016
344	3675			1680001	1685000	0.6426			74	26351	K562_20366	GH92 family glycosyl hydrolase CDS	66.4016
1	3675			1685001	1690000	0.6954			74	17768	K562_21485	type VI secretion system amidase effector protein Tae4 CDS	56.2624
1	3676			1690001	1695000	0.7054			74	17794	K562_21818	hypothetical protein CDS	65.0099
139	3684			1695001	1700000	0.6736			74	22801	K562_21857	NAD-glutamate dehydrogenase CDS	65.0099
44	3696			1700001	1705000	0.6706			73	26938	K562_10047	branched-chain amino acid ABC transporter substrate-binding protein CDS	63.0219
907	3799			1705001	1710000	0.6408			73	21826	K562_10301	pilQ CDS	72.5646
1	3800			1710001	1715000	0.6712			73	23504	K562_10367	tssC CDS	62.4254
2	3806			1715001	1720000	0.6974			73	20676	K562_11457	cation acetate symporter CDS	66.2028
1224	3807			1720001	1725000	0.6808			73	20241	K562_11512	hrpA CDS	74.7515
1133	3822			1725001	1730000	0.676			73	21777	K562_11531	M3 family metallopeptidase CDS	68.7873
488	3847			1730001	1735000	0.6784			73	25232	K562_12754	uvrC CDS	60.0398
1	3854			1735001	1740000	0.6994			73	26622	K562_13158	hypothetical protein CDS	46.0094
384	3855			1740001	1745000	0.6786			73	27565	K562_13410	catalase family peroxidase CDS	71.173
380	3855			1745001	1750000	0.6658			73	25392	K562_13426	DEAD/DEAH box helicase family protein CDS	66.998
643	3855			1750001	1755000	0.6672			73	20380	K562_20047	DUF2235 domain-containing protein CDS	65.4076
1	3855			1755001	1760000	0.648			73	17095	K562_21797	oxalate decarboxylase family bicupin CDS	60.6362
327	3865			1760001	1765000	0.679			73	46201	K562_40013	hemagglutinin CDS	66.004
607	3889			1765001	1770000	0.637			72	24568	K562_10195	MFS transporter CDS	69.5825
250	4081			1770001	1775000	0.6894			72	22596	K562_10335	ATP phosphoribosyltransferase CDS	68.7873
103	4364			1775001	1780000	0.6914			72	22553	K562_10398	prmC CDS	74.9503
8	4364			1780001	1785000	0.675			72	24103	K562_11432	aldo/keto reductase CDS	62.2266
393	4369			1785001	1790000	0.6852			72	28542	K562_11452	fumarate hydratase CDS	64.0159
14	4383			1790001	1795000	0.6856			72	27190	K562_13146	aminotransferase class I/II-fold pyridoxal phosphate-dependent enzyme CDS	68.9861
1	4390			1795001	1800000	0.6644			72	30833	K562_13260	dusB CDS	67.5944
173	4391			1800001	1805000	0.6756			72	25603	K562_20794	#N/A	#N/A
352	4454			1805001	1810000	0.6858			72	22756	K562_21605	hypothetical protein CDS	61.6302
1	4455			1810001	1815000	0.6726			71	27062	K562_10125	TonB-dependent receptor CDS	68.1909
93	4464			1815001	1820000	0.6726			71	20235	K562_10432	pcaF CDS	67.3956
553	4591			1820001	1825000	0.6838			71	24810	K562_10801	alpha/beta hydrolase CDS	60.4374
202	4591			1825001	1830000	0.6578			71	15300	K562_12263	typA CDS	63.8171
290	4591			1830001	1835000	0.6846			71	21323	K562_13184	mutL CDS	70.3777
154	4591			1835001	1840000	0.6994			71	20745	K562_13230	tgt CDS	65.4076
1	4592			1840001	1845000	0.685			70	19589	K562_10334	murA CDS	68.9861
1	4598			1845001	1850000	0.62			70	27489	K562_13136	hypothetical protein CDS	58.9404
7	4598			1850001	1855000	0.6576			70	20851	K562_13207	DUF3971 domain-containing protein CDS	69.7813
3	4598			1855001	1860000	0.7226			70	28782	K562_22548	DHA2 family efflux MFS transporter permease subunit CDS	65.2087
262	4599			1860001	1865000	0.684			69	25942	K562_10213	DUF2957 domain-containing protein CDS	67.5944
218	4599			1865001	1870000	0.6732			69	19002	K562_10429	paaF CDS	68.7873
986	4599			1870001	1875000	0.6792			69	20978	K562_10574	ABC transporter substrate-binding protein CDS	60.4374
691	4599			1875001	1880000	0.6404			69	25176	K562_10761	ammonium transporter CDS	72.9622
93	4599			1880001	1885000	0.6904			69	28470	K562_12478	DUF2169 domain-containing protein CDS	62.6243
1	4599			1885001	1890000	0.6838			69	23089	K562_12628	DUF4105 domain-containing protein CDS	61.829
19	4647			1890001	1895000	0.6912			69	16553	K562_13001	hypothetical protein CDS	57.0577
188	4689			1895001	1900000	0.6652			69	16422	K562_21043	site-specific integrase CDS	55.666
505	4689			1900001	1905000	0.681			69	25991	K562_21542	HNH endonuclease CDS	57.2565
135	4689			1905001	1910000	0.646			69	20853	K562_30578	BON domain-containing protein CDS	62.3306
421	4689			1910001	1915000	0.6548			68	22379	K562_12217	rnr CDS	64.8111
370	4689			1915001	1920000	0.6722			67	16294	K562_10230	paaA CDS	66.6004
93	4689			1920001	1925000	0.6626			67	24615	K562_10365	hypothetical protein CDS	67.1968
308	4689			1925001	1930000	0.6872			67	22736	K562_12832	PA0069 family radical SAM protein CDS	65.2087
171	4689			1930001	1935000	0.6776			67	16870	K562_20235	#N/A	#N/A
226	4689			1935001	1940000	0.6988			67	28489	K562_22813	carbon starvation protein A CDS	66.4016
336	4689			1940001	1945000	0.6988			67	22619	K562_30593	mdeB CDS	63.6183
403	4689			1945001	1950000	0.6642			66	16110	K562_10316	D-amino acid dehydrogenase CDS	67.5944
438	4689			1950001	1955000	0.6686			66	25306	K562_12672	amino acid permease CDS	65.4076
899	4689			1955001	1960000	0.6856			66	27554	K562_13216	FAD-binding protein CDS	71.3718
409	4689			1960001	1965000	0.6594			66	27932	K562_13381	ATP-binding protein CDS	65.2087
1	4689			1965001	1970000	0.666			65	27604	K562_10151	flhA CDS	64.8111
2	4690			1970001	1975000	0.6558			65	29582	K562_10323	thiazole synthase CDS	69.5825
1	4690			1975001	1980000	0.6762			65	19728	K562_10421	trpD CDS	65.4076
1	4696			1980001	1985000	0.665			65	20118	K562_13112	FAD-dependent oxidoreductase CDS	66.7992
386	4697			1985001	1990000	0.6692			65	18894	K562_13268	histidine phosphatase family protein CDS	69.1849
230	4697			1990001	1995000	0.67			65	18624	K562_13291	TetR/AcrR family transcriptional regulator C-terminal domain-containing protein CDS	70.5765
84	4697			1995001	2000000	0.6452			65	26085	K562_30602	nucleotidyltransferase CDS	61.0338
11	4697			2000001	2005000	0.6736			64	30699	K562_10064	ethanolamine ammonia-lyase subunit EutB CDS	69.3837
205	4697			2005001	2010000	0.6934			64	20226	K562_10306	ugpA CDS	66.998
357	4697			2010001	2015000	0.6694			64	20391	K562_10416	M61 family metallopeptidase CDS	66.4016
27	4697			2015001	2020000	0.6644			64	17663	K562_12477	DUF4150 domain-containing protein CDS	59.6421
22	4697			2020001	2025000	0.69			64	25046	K562_12570	#N/A	#N/A
254	4697			2025001	2030000	0.69			64	18015	K562_12572	DUF932 domain-containing protein CDS	61.4314
486	4697			2030001	2035000	0.6532			64	18180	K562_13104	2-hydroxyacid dehydrogenase CDS	69.9801
304	4697			2035001	2040000	0.6862			64	19584	K562_13241	MCE family protein CDS	67.5944
125	4697			2040001	2045000	0.695			64	24139	K562_20233	YadA-like family protein CDS	61.2326
135	4697			2045001	2050000	0.6956			63	19046	K562_11285	htpG CDS	62.8231
7	4697			2050001	2055000	0.692			63	17789	K562_12258	cell division protein ZapE CDS	60.2386
1	4697			2055001	2060000	0.6898			63	17241	K562_12267	DHA2 family efflux MFS transporter permease subunit CDS	66.998
2	4735			2060001	2065000	0.6988			63	18342	K562_12300	bifunctional (p)ppGpp synthetase/guanosine-3',5'-bis(diphosphate) 3'-pyrophosphohydrolase CDS	71.5706
130	4736			2065001	2070000	0.636			63	23617	K562_12765	lepA CDS	64.2147
1	4812			2070001	2075000	0.6404			63	17943	K562_13196	aminodeoxychorismate synthase component I CDS	67.3956
422	4814			2075001	2080000	0.6092			63	20503	K562_13215	FAD-binding protein CDS	71.173
177	4814			2080001	2085000	0.6604			63	19409	K562_21097	glucosaminidase domain-containing protein CDS	63.0219
160	4814			2085001	2090000	0.6522			63	16745	K562_21497	amino acid permease CDS	62.4254
23	4814			2090001	2095000	0.6466			63	18455	K562_22132	xanthine dehydrogenase family protein molybdopterin-binding subunit CDS	64.8111
39	4814			2095001	2100000	0.6726			62	16839	K562_10076	L-serine ammonia-lyase CDS	68.1909
349	4814			2100001	2105000	0.6568			62	26289	K562_10106	tail fiber protein CDS	66.7992
41	4814			2105001	2110000	0.6724			62	26235	K562_10133	flhD CDS	62.4294
811	4814			2110001	2115000	0.6796			62	17655	K562_10397	grxD CDS	59.6154
318	4814			2115001	2120000	0.6852			62	20224	K562_10780	ctaD CDS	64.8111
217	4814			2120001	2125000	0.6742			62	16979	K562_11176	ilvD CDS	64.8111
1765	4814			2125001	2130000	0.6918			62	19177	K562_11308	glycoside hydrolase family 15 protein CDS	67.5944
1	4814			2130001	2135000	0.723			62	18120	K562_11417	yaaA CDS	64.0159
3	4815			2135001	2140000	0.698			62	23538	K562_11514	sterol desaturase family protein CDS	61.829
27	4820			2140001	2145000	0.7294			62	17635	K562_11633	malate synthase A CDS	66.2028
7	4821			2145001	2150000	0.7126			62	21422	K562_13353	carbohydrate kinase family protein CDS	66.2028
1	4821			2150001	2155000	0.6974			62	18890	K562_13427	site-specific DNA-methyltransferase CDS	66.998
161	4822			2155001	2160000	0.7116			62	21307	K562_40100	tyrosine-type recombinase/integrase CDS	71.3718
1549	4822			2160001	2165000	0.699			61	18375	K562_10120	tetratricopeptide repeat protein CDS	69.1849
347	4822			2165001	2170000	0.7042			61	12346	K562_10156	adenosylhomocysteinase CDS	63.0219
215	4822			2170001	2175000	0.6724			61	21421	K562_11896	RluA family pseudouridine synthase CDS	68.3897
18	4822			2175001	2180000	0.692			61	15991	K562_13125	SDR family NAD(P)-dependent oxidoreductase CDS	68.5885
409	4822			2180001	2185000	0.728			61	25154	K562_13131	pal CDS	62.6243
1	4822			2185001	2190000	0.7216			61	26940	K562_13191	HAD-IB family hydrolase CDS	64.8111
134	4836			2190001	2195000	0.7226			61	17304	K562_20479	#N/A	#N/A
169	4844			2195001	2200000	0.7156			61	20872	K562_22533	peptidase S1 CDS	65.6064
77	4865			2200001	2205000	0.6992			61	17273	K562_30531	IS110-like element ISBcen4 family transposase CDS	60.4374
286	4873			2205001	2210000	0.6886			60	24038	K562_10025	branched-chain amino acid ABC transporter ATP-binding protein/permease CDS	65.2087
332	4962			2210001	2215000	0.6522			60	16773	K562_10972	transglycosylase domain-containing protein CDS	65.8052
223	5029			2215001	2220000	0.6856			60	18324	K562_11292	sodium:solute symporter family protein CDS	64.8111
17	5062			2220001	2225000	0.6884			60	14445	K562_11535	aceE CDS	63.6183
351	5079			2225001	2230000	0.639			60	19414	K562_12139	hypothetical protein CDS	59.596
14	5080			2230001	2235000	0.6378			60	20983	K562_12634	#N/A	#N/A
1	5080			2235001	2240000	0.7004			60	22229	K562_12687	MdtB/MuxB family multidrug efflux RND transporter permease subunit CDS	67.5944
162	5087			2240001	2245000	0.6764			60	17851	K562_12796	pncB CDS	60.2386
2	5108			2245001	2250000	0.657			60	25042	K562_13243	site-specific recombinase CDS	68.1909
620	5109			2250001	2255000	0.6752			60	13300	K562_20007	DNA-binding protein CDS	62.8231
1	5109			2255001	2260000	0.6978			60	28149	K562_30601	HNH endonuclease CDS	67.992
961	5113			2260001	2265000	0.6714			59	21275	K562_10023	ABC transporter substrate-binding protein CDS	65.8052
1	5113			2265001	2270000	0.6114			59	17893	K562_10100	hypothetical protein CDS	67.5944
12	5321			2270001	2275000	0.674			59	25317	K562_10317	MFS transporter CDS	65.0099
377	5336			2275001	2280000	0.6784			59	19793	K562_12266	HlyD family secretion protein CDS	66.4016
1	5336			2280001	2285000	0.6498			59	24011	K562_12908	pepN CDS	66.6004
24	5413			2285001	2290000	0.613			59	19561	K562_13048	polysaccharide biosynthesis protein CDS	63.6183
378	5418			2290001	2295000	0.604			59	23270	K562_13339	peptidase S10 CDS	66.004
68	5423			2295001	2300000	0.6482			59	16950	K562_20762	GGDEF domain-containing protein CDS	62.8231
11	5423			2300001	2305000	0.6544			59	14770	K562_20975	bifunctional 2-methylcitrate dehydratase/aconitate hydratase CDS	67.7932
127	5553			2305001	2310000	0.6248			59	12245	K562_21872	hypothetical protein CDS	61.829
505	5578			2310001	2315000	0.6404			59	19282	K562_40010	SOS response-associated peptidase family protein CDS	61.6302
185	5578			2315001	2320000	0.631			58	18483	K562_10475	putative 2-aminoethylphosphonate ABC transporterpermease subunit CDS	67.7932
123	5578			2320001	2325000	0.6518			58	8097	K562_12474	hypothetical protein CDS	48.9655
1	5578			2325001	2330000	0.6564			58	16209	K562_12582	acyltransferase CDS	62.2266
2	5579			2330001	2335000	0.6802			58	15436	K562_12839	methionine ABC transporter ATP-binding protein CDS	66.6004
2	5585			2335001	2340000	0.6886			58	19084	K562_12917	TonB-dependent receptor CDS	71.173
10	5586			2340001	2345000	0.6692			58	18198	K562_12936	oxygen-independent coproporphyrinogen III oxidase-like protein CDS	67.1968
13	5586			2345001	2350000	0.6492			58	18444	K562_13098	xdhA CDS	67.992
762	5586			2350001	2355000	0.6748			58	21017	K562_13281	class II glutamine amidotransferase CDS	64.6123
1	5586			2355001	2360000	0.6472			57	17873	K562_10089	site-specific integrase CDS	68.1909
59	5597			2360001	2365000	0.6884			57	20607	K562_10379	transporter CDS	67.5944
456	5627			2365001	2370000	0.6254			57	17638	K562_12140	hypothetical protein CDS	61.9355
81	5627			2370001	2375000	0.641			57	21136	K562_13116	acyl-CoA dehydrogenase CDS	64.6123
187	5729			2375001	2380000	0.6568			57	23784	K562_13256	FMN-binding glutamate synthase family protein CDS	63.2207
47	5764			2380001	2385000	0.6586			57	16360	K562_20386	hypothetical protein CDS	65.4076
1	5764			2385001	2390000	0.6606			57	25380	K562_22781	GntP family permease CDS	63.2207
238	5771			2390001	2395000	0.6652			57	19192	K562_30551	hypothetical protein CDS	61.0338
116	5854			2395001	2400000	0.6338			57	19190	K562_40064	diguanylate cyclase CDS	59.841
137	5854			2400001	2405000	0.6544			56	15225	K562_10340	hisH CDS	68.1909
156	5854			2405001	2410000	0.6394			56	18815	K562_10456	GGDEF domain-containing protein CDS	70.3777
228	5892			2410001	2415000	0.6222			56	15129	K562_10703	aceK CDS	61.4314
90	5899			2415001	2420000	0.6894			56	20094	K562_11735	penicillin-binding protein 1A CDS	67.7932
13	5972			2420001	2425000	0.6508			56	18892	K562_12057	cobN CDS	67.1968
95	5977			2425001	2430000	0.665			56	18547	K562_12289	hypothetical protein CDS	66.4016
287	5977			2430001	2435000	0.695			56	17554	K562_12983	UbiD family decarboxylase CDS	69.1849
15	6033			2435001	2440000	0.69			56	15910	K562_13175	mechanosensitive ion channel family protein CDS	64.8111
30	6037			2440001	2445000	0.6836			55	14847	K562_10766	ptsP CDS	65.0099
34	6045			2445001	2450000	0.6698			55	17904	K562_10779	coxB CDS	59.4433
504	6070			2450001	2455000	0.6834			55	17234	K562_10854	uvrA CDS	64.0159
735	6070			2455001	2460000	0.6948			55	17494	K562_12671	FUSC family protein CDS	62.4254
1	6070			2460001	2465000	0.6844			55	16722	K562_13006	hypothetical protein CDS	59.3137
2	6071			2465001	2470000	0.6674			55	17408	K562_13022	hemN CDS	66.6004
12	6130			2470001	2475000	0.6916			55	21163	K562_13212	type II toxin-antitoxin system VapC family toxin CDS	62.0513
857	6130			2475001	2480000	0.7108			55	21474	K562_13352	tpx CDS	66.7992
1	6130			2480001	2485000	0.723			55	20541	K562_20079	TetR/AcrR family transcriptional regulator CDS	63.4195
1	6131			2485001	2490000	0.692			55	16978	K562_20275	hypothetical protein CDS	59.4433
237	6134			2490001	2495000	0.663			55	18175	K562_20954	gndA CDS	64.8111
2	6137			2495001	2500000	0.6894			55	14343	K562_21837	hypothetical protein CDS	66.4016
164	6138			2500001	2505000	0.6802			55	15963	K562_22540	metE CDS	64.6123
1283	6174			2505001	2510000	0.6958			55	17855	K562_40063	hypothetical protein CDS	59.6421
43	6174			2510001	2515000	0.7258			54	19041	K562_10022	#N/A	#N/A
17	6174			2515001	2520000	0.7394			54	21606	K562_10793	MetQ/NlpA family ABC transporter substrate-binding protein CDS	63.4195
287	6174			2520001	2525000	0.7248			54	17893	K562_11001	branched-chain amino acid transaminase CDS	65.4076
1	6175			2525001	2530000	0.689			54	16283	K562_11545	lactate utilization protein CDS	65.8052
966	6182			2530001	2535000	0.69			54	17339	K562_12314	MFS transporter CDS	63.0219
51	6182			2535001	2540000	0.6864			54	18642	K562_21869	acnB CDS	67.5944
1	6182			2540001	2545000	0.6816			54	16863	K562_22546	inorganic phosphate transporter CDS	65.8052
118	6189			2545001	2550000	0.6526			54	15435	K562_22682	ABC transporter substrate-binding protein CDS	62.6243
74	6189			2550001	2555000	0.6622			54	28365	K562_22697	hypothetical protein CDS	61.5385
14	6197			2555001	2560000	0.6518			53	16499	K562_10386	class I SAM-dependent methyltransferase CDS	71.9682
155	6202			2560001	2565000	0.6868			53	14191	K562_11436	iron transporter CDS	63.8171
1	6209			2565001	2570000	0.674			53	12631	K562_11461	type VI secretion system tip protein VgrG CDS	61.829
47	6210			2570001	2575000	0.7072			53	13837	K562_11462	IS256-like element IS1356 family transposase CDS	61.6302
373	6210			2575001	2580000	0.6784			53	20092	K562_11521	S9 family peptidase CDS	69.5825
1	6210			2580001	2585000	0.6962			53	15637	K562_11524	DUF3472 domain-containing protein CDS	66.4016
113	6212			2585001	2590000	0.6854			53	16713	K562_11739	mfd CDS	69.1849
1	6217			2590001	2595000	0.6918			53	18206	K562_12718	hpnJ CDS	64.2147
1533	6256			2595001	2600000	0.6614			53	21697	K562_12923	hypothetical protein CDS	65.9176
1632	6256			2600001	2605000	0.67			53	19998	K562_13080	hypothetical protein CDS	70.3777
1	6256			2605001	2610000	0.6512			53	16462	K562_13130	tolB CDS	64.0159
3	6257			2610001	2615000	0.597			53	15742	K562_13135	hypothetical protein CDS	54.2929
5	6257			2615001	2620000	0.5926			53	14822	K562_21004	trpB CDS	64.4135
841	6262			2620001	2625000	0.5882			53	14859	K562_21572	porin CDS	69.7813
1	6262			2625001	2630000	0.593			53	20802	K562_22738	cydB CDS	65.2087
149	6295			2630001	2635000	0.5754			53	24042	K562_22746	copper-translocating P-type ATPase CDS	71.173
139	6295			2635001	2640000	0.5964			53	26937	K562_30221	ferritin-like domain-containing protein CDS	65.8052
21	6302			2640001	2645000	0.621			52	19917	K562_10080	gcvT CDS	63.6183
109	6336			2645001	2650000	0.6924			52	16179	K562_10310	OmpW family protein CDS	63.0219
3	6353			2650001	2655000	0.6582			52	12065	K562_10735	D-alanyl-D-alanine carboxypeptidase CDS	69.1849
1137	6354			2655001	2660000	0.6444			52	13148	K562_11787	hypothetical protein CDS	56.0636
1	6354			2660001	2665000	0.6744			52	18027	K562_12511	carB CDS	63.0219
22	6437			2665001	2670000	0.641			52	18555	K562_12587	Gfo/Idh/MocA family oxidoreductase CDS	60.4374
224	6437			2670001	2675000	0.6594			52	22145	K562_12757	sigma-54-dependent Fis family transcriptional regulator CDS	67.7932
57	6437			2675001	2680000	0.6758			52	20797	K562_12761	recO CDS	68.7873
290	6437			2680001	2685000	0.6792			52	22035	K562_13115	IclR family transcriptional regulator CDS	68.7873
11	6437			2685001	2690000	0.7332			52	13148	K562_20346	relaxase/mobilization nuclease domain-containingprotein CDS	62.4254
90	6437			2690001	2695000	0.6982			51	20473	K562_10041	AMP-binding protein CDS	68.3897
104	6437			2695001	2700000	0.687			51	16631	K562_10132	glycosyltransferase family 4 protein CDS	68.5885
19	6437			2700001	2705000	0.7066			51	14919	K562_10415	DsbC family protein CDS	61.6302
569	6437			2705001	2710000	0.6984			51	19289	K562_13110	MFS transporter CDS	69.9801
8	6437			2710001	2715000	0.6624			51	18986	K562_13143	class II glutamine amidotransferase CDS	64.4135
1	6437			2715001	2720000	0.6896			51	19229	K562_13409	cytochrome b CDS	66.004
1	6438			2720001	2725000	0.677			51	17979	K562_20280	FRG domain-containing protein CDS	61.829
53	6443			2725001	2730000	0.652			51	15989	K562_20344	hypothetical protein CDS	60.6362
1	6443			2730001	2735000	0.5836			51	16084	K562_21890	porin CDS	65.0099
1	6444			2735001	2740000	0.6282			51	16829	K562_22785	phospholipase C, phosphocholine-specific CDS	69.7813
28	6445			2740001	2745000	0.6144			51	18118	K562_22905	hybrid sensor histidine kinase/response regulator CDS	66.004
305	6445			2745001	2750000	0.6046			50	20719	K562_10002	glutamate--cysteine ligase CDS	61.2326
87	6445			2750001	2755000	0.6038			50	14527	K562_10051	acyl-CoA dehydrogenase family protein CDS	70.9742
11	6445			2755001	2760000	0.5884			50	22118	K562_10363	tssK CDS	66.004
228	6445			2760001	2765000	0.603			50	22798	K562_10523	homoserine O-acetyltransferase CDS	66.6004
735	6445			2765001	2770000	0.5454			50	13873	K562_10812	carbohydate-binding domain-containing protein CDS	73.5586
10	6445			2770001	2775000	0.6042			50	14142	K562_10979	plasmid recombination protein CDS	41.3519
344	6445			2775001	2780000	0.6172			50	15197	K562_11296	VWA domain-containing protein CDS	64.4135
155	6445			2780001	2785000	0.6648			50	14811	K562_12686	MdtA/MuxA family multidrug efflux RND transporter periplasmic adaptor subunit CDS	71.5706
141	6445			2785001	2790000	0.6586			50	16822	K562_12698	cyclic di-GMP phosphodiesterase CdpA CDS	67.7932
129	6445			2790001	2795000	0.6632			50	16228	K562_13209	tldD CDS	68.1909
2	6445			2795001	2800000	0.6212			50	20364	K562_20049	LysR family transcriptional regulator ArgP CDS	70.5765
23	6445			2800001	2805000	0.5844			50	17643	K562_20077	TetR/AcrR family transcriptional regulator CDS	55.0696
1	6445			2805001	2810000	0.5762			50	14604	K562_20333	VirB4 family type IV secretion/conjugal transferATPase CDS	57.4553
41	6445			2810001	2815000	0.5854			50	14568	K562_30507	TetR/AcrR family transcriptional regulator CDS	61.829
202	6454			2815001	2820000	0.5214			49	21698	K562_10123	flagellin CDS	61.829
814	6454			2820001	2825000	0.67			49	15938	K562_10350	Do family serine endopeptidase CDS	66.2028
555	6454			2825001	2830000	0.7074			49	17253	K562_10359	transporter substrate-binding domain-containing protein CDS	64.6123
23	6457			2830001	2835000	0.655			49	24534	K562_10362	type IVB secretion system protein IcmH/DotU CDS	63.2207
4	6461			2835001	2840000	0.6978			49	20038	K562_10706	ABC transporter substrate-binding protein CDS	65.6064
2347	6462			2840001	2845000	0.7184			49	12843	K562_10820	leuA CDS	63.4195
46	6462			2845001	2850000	0.6984			49	17062	K562_11202	outer membrane protein assembly factor CDS	71.5706
317	6462			2850001	2855000	0.681			49	15807	K562_12417	DUF2235 domain-containing protein CDS	59.841
1	6462			2855001	2860000	0.6946			49	18129	K562_12514	MFS transporter CDS	68.9861
1144	6464			2860001	2865000	0.6638			49	14743	K562_12730	ABC transporter ATP-binding protein CDS	68.1909
1	6464			2865001	2870000	0.6814			49	13340	K562_12930	bifunctional (p)ppGpp synthetase/guanosine-3',5'-bis(diphosphate) 3'-pyrophosphohydrolase CDS	65.6064
377	6496			2870001	2875000	0.6992			49	16168	K562_13103	LysR family transcriptional regulator CDS	68.3897
1	6506			2875001	2880000	0.7096			49	16443	K562_13444	DHA2 family efflux MFS transporter permease subunit CDS	70.3777
127	6507			2880001	2885000	0.6788			49	15724	K562_20030	TOMM system kinase/cyclase fusion protein CDS	73.3598
26	6519			2885001	2890000	0.6532			49	12449	K562_20343	PriCT-2 domain-containing protein CDS	64.6123
124	6538			2890001	2895000	0.69			49	13638	K562_21099	hypothetical protein CDS	55.2381
192	6546			2895001	2900000	0.6282			49	10525	K562_21337	hypothetical protein CDS	62.3656
1	6546			2900001	2905000	0.6796			49	16691	K562_21851	metal-dependent hydrolase CDS	63.4195
506	6559			2905001	2910000	0.679			49	11812	K562_22497	hypothetical protein CDS	66.7992
2	6584			2910001	2915000	0.6872			49	15699	K562_22602	hypothetical protein CDS	60.835
684	6585			2915001	2920000	0.6744			49	10358	K562_30200	endopolygalacturonase CDS	76.9384
1	6585			2920001	2925000	0.653			48	17040	K562_10141	chemotaxis protein CheR CDS	68.7873
3	6692			2925001	2930000	0.6762			48	16578	K562_10221	hppD CDS	65.0099
517	6693			2930001	2935000	0.6448			48	18932	K562_10712	metH CDS	64.6123
117	6775			2935001	2940000	0.6426			48	15290	K562_11248	ABC transporter permease subunit CDS	64.0159
1	6868			2940001	2945000	0.662			48	16716	K562_11459	TonB-dependent siderophore receptor CDS	69.5825
177	6883			2945001	2950000	0.6772			48	14860	K562_11602	NADH-quinone oxidoreductase subunit M CDS	65.6064
1	6883			2950001	2955000	0.6556			48	12775	K562_11951	efflux RND transporter permease subunit CDS	65.2087
683	6955			2955001	2960000	0.6624			48	15948	K562_12576	hypothetical protein CDS	58.8469
20	6955			2960001	2965000	0.6538			48	19489	K562_12662	thiC CDS	67.992
1	6955			2965001	2970000	0.6738			48	17254	K562_13245	SRPBCC family protein CDS	67.0968
314	6963			2970001	2975000	0.7048			48	14959	K562_13295	phosphogluconate dehydratase CDS	67.1968
1	6964			2975001	2980000	0.6946			48	12891	K562_20264	acyl-CoA dehydrogenase CDS	62.0278
327	7059			2980001	2985000	0.6552			48	15875	K562_21135	autotransporter adhesin CDS	66.6004
134	7093			2985001	2990000	0.7024			48	10618	K562_21507	branched-chain amino acid ABC transporter substrate-binding protein CDS	67.7932
17	7162			2990001	2995000	0.6958			48	17694	K562_22887	malate synthase G CDS	69.1849
118	7162			2995001	3000000	0.6748			47	16407	K562_10084	oxidoreductase CDS	69.7813
482	7252			3000001	3005000	0.6756			47	14400	K562_10203	efflux RND transporter periplasmic adaptor subunit CDS	70.1789
360	7252			3005001	3010000	0.6596			47	16562	K562_10313	glutamate synthase subunit beta CDS	65.2087
1	7252			3010001	3015000	0.6598			47	12828	K562_10467	glutamate--cysteine ligase CDS	66.004
1	7253			3015001	3020000	0.6578			47	16048	K562_10528	HAMP domain-containing histidine kinase CDS	64.0159
408	7447			3020001	3025000	0.6678			47	16672	K562_10607	pyrimidine permease CDS	69.9801
3	7461			3025001	3030000	0.654			47	13822	K562_10681	indolepyruvate ferredoxin oxidoreductase family protein CDS	69.9801
888	7462			3030001	3035000	0.6446			47	14901	K562_10795	ABC transporter substrate-binding protein CDS	67.7932
1	7462			3035001	3040000	0.6666			47	14215	K562_11126	mechanosensitive ion channel CDS	68.3897
206	7513			3040001	3045000	0.6296			47	17534	K562_11360	FtsX-like permease family protein CDS	74.9503
107	7542			3045001	3050000	0.622			47	16841	K562_11380	2-isopropylmalate synthase CDS	61.829
90	7593			3050001	3055000	0.65			47	15114	K562_11384	branched-chain amino acid ABC transporter substrate-binding protein CDS	69.7813
395	7599			3055001	3060000	0.617			47	12993	K562_12281	YdcF family protein CDS	64.6123
1269	7616			3060001	3065000	0.6756			47	12750	K562_12423	type VI secretion system tip protein VgrG CDS	61.829
1	7616			3065001	3070000	0.6886			47	15753	K562_12488	MATE family efflux transporter CDS	71.7694
3	7617			3070001	3075000	0.6878			47	21631	K562_13102	alanine--glyoxylate aminotransferase family protein CDS	67.3956
1057	7712			3075001	3080000	0.7114			47	15177	K562_13213	hmpA CDS	65.6064
1	7712			3080001	3085000	0.6928			47	20428	K562_20249	hypothetical protein CDS	58.8469
921	7718			3085001	3090000	0.6644			47	18768	K562_20252	#N/A	#N/A
211	7719			3090001	3095000	0.6846			47	19253	K562_20761	FUSC family protein CDS	69.3837
314	7786			3095001	3100000	0.6858			47	12939	K562_21509	transglycosylase domain-containing protein CDS	69.7813
1	7819			3100001	3105000	0.608			47	18073	K562_22628	PAS domain-containing methyl-accepting chemotaxis protein CDS	65.4076
83	7822			3105001	3110000	0.6656			47	18703	K562_22772	IclR family transcriptional regulator CDS	66.004
84	7822			3110001	3115000	0.6816			47	12343	K562_40048	traC CDS	60.4374
125	7873			3115001	3120000	0.6624			46	17268	K562_10188	#N/A	#N/A
1137	7908			3120001	3125000	0.66			46	16348	K562_10368	type VI secretion system tube protein Hcp CDS	59.4433
313	7916			3125001	3130000	0.675			46	15923	K562_10790	SCO family protein CDS	66.004
859	7975			3130001	3135000	0.664			46	10551	K562_10968	dgoD CDS	65.6064
1736	7979			3135001	3140000	0.664			46	15762	K562_10988	sucC CDS	61.4314
1	7979			3140001	3145000	0.6608			46	15736	K562_11420	energy-coupling factor ABC transporter permease CDS	66.2028
2	7980			3145001	3150000	0.6924			46	11718	K562_11439	4Fe-4S binding protein CDS	66.4016
1	7986			3150001	3155000	0.6708			46	9450	K562_11663	[protein-PII] uridylyltransferase CDS	69.5825
73	7987			3155001	3160000	0.6898			46	15581	K562_12372	di-heme cytochrome C peroxidase CDS	72.167
61	7987			3160001	3165000	0.7038			46	12919	K562_12586	dihydrodipicolinate synthase family protein CDS	61.829
312	8061			3165001	3170000	0.69			46	14968	K562_12785	RluA family pseudouridine synthase CDS	65.6064
1	8062			3170001	3175000	0.5962			46	11454	K562_12786	Rne/Rng family ribonuclease CDS	61.829
1	8073			3175001	3180000	0.6068			46	11394	K562_13185	miaA CDS	71.7694
311	8074			3180001	3185000	0.6702			46	16323	K562_13218	glcF CDS	69.7813
21	8201			3185001	3190000	0.6746			46	19445	K562_20008	tyrosine-type recombinase/integrase CDS	63.4195
257	8205			3190001	3195000	0.6828			46	16681	K562_20706	membrane protein CDS	71.173
453	8210			3195001	3200000	0.687			46	12097	K562_21020	hypothetical protein CDS	68.9861
7	8211			3200001	3205000	0.7038			46	20767	K562_21207	TonB-dependent receptor CDS	67.5944
149	8218			3205001	3210000	0.6832			46	20059	K562_21647	Rieske 2Fe-2S domain-containing protein CDS	66.6004
595	8307			3210001	3215000	0.6408			45	19614	K562_10001	cation:proton antiporter CDS	66.7992
145	8448			3215001	3220000	0.6118			45	16538	K562_10200	ABC transporter permease CDS	68.9861
310	8453			3220001	3225000	0.57			45	13044	K562_10352	petA CDS	64.6123
162	8510			3225001	3230000	0.5886			45	14991	K562_10417	NAD(P)H-dependent oxidoreductase CDS	61.829
21	8527			3230001	3235000	0.6984			45	15567	K562_10469	L-lactate permease CDS	69.5825
46	8540			3235001	3240000	0.6788			45	11137	K562_10490	LysR family transcriptional regulator CDS	64.8111
1098	8586			3240001	3245000	0.6912			45	9662	K562_10898	ilvA CDS	66.004
3	8587			3245001	3250000	0.6924			45	14440	K562_11030	S-(hydroxymethyl)glutathione dehydrogenase/classIII alcohol dehydrogenase CDS	64.8111
296	8596			3250001	3255000	0.6954			45	15754	K562_11284	PLP-dependent aminotransferase family protein CDS	72.5646
160	8596			3255001	3260000	0.643			45	10993	K562_11441	hemin uptake protein HemP CDS	65.4472
105	8609			3260001	3265000	0.7074			45	18745	K562_13277	OsmC family protein CDS	63.6559
49	8755			3265001	3270000	0.7034			45	17123	K562_13286	glutamate/aspartate ABC transporter substrate-binding protein CDS	61.0338
1	8755			3270001	3275000	0.7008			45	17419	K562_13447	efflux transporter outer membrane subunit CDS	72.167
1	8756			3275001	3280000	0.6732			45	15765	K562_20196	leuA CDS	65.4076
352	8763			3280001	3285000	0.6924			45	12030	K562_20916	polA CDS	61.2326
469	8838			3285001	3290000	0.6904			45	13769	K562_20920	aromatic ring-hydroxylating dioxygenase subunit alpha CDS	62.2266
1	8838			3290001	3295000	0.659			45	14941	K562_21031	#N/A	#N/A
453	8839			3295001	3300000	0.6582			45	11927	K562_22396	MFS transporter CDS	67.5944
1	8840			3300001	3305000	0.6326			45	12716	K562_30005	AraC family transcriptional regulator CDS	62.6243
1	8847			3305001	3310000	0.5824			45	16306	K562_30334	autotransporter-associated beta strand repeat-containing protein CDS	66.4016
1349	8873			3310001	3315000	0.6632			44	16657	K562_10006	SET domain-containing protein-lysine N-methyltransferase CDS	62.2266
1	8873			3315001	3320000	0.7008			44	13067	K562_10339	YchE family NAAT transporter CDS	63.4195
304	8874			3320001	3325000	0.6784			44	16745	K562_10341	hisA CDS	62.6243
1	8875			3325001	3330000	0.6028			44	12891	K562_10392	Hsp70 family protein CDS	67.7932
513	8915			3330001	3335000	0.535			44	13023	K562_10434	enoyl-CoA hydratase CDS	63.6183
1	8915			3335001	3340000	0.52			44	18738	K562_10489	D-2-hydroxyacid dehydrogenase family protein CDS	66.2028
169	8930			3340001	3345000	0.5004			44	16511	K562_10788	COX15/CtaA family protein CDS	65.2087
542	8949			3345001	3350000	0.5582			44	13342	K562_11616	ABC transporter substrate-binding protein CDS	69.9801
1	8949			3350001	3355000	0.5118			44	9786	K562_11682	ppsA CDS	63.0219
4	8950			3355001	3360000	0.6116			44	12366	K562_11898	phaC CDS	66.6004
831	8967			3360001	3365000	0.6058			44	10679	K562_11954	ClcB-like voltage-gated chloride channel protein CDS	68.1909
216	8967			3365001	3370000	0.6652			44	12791	K562_12209	hypothetical protein CDS	61.0338
1	8967			3370001	3375000	0.6822			44	16819	K562_12268	truB CDS	66.4016
2174	9014			3375001	3380000	0.6914			44	13730	K562_12495	ppx CDS	67.7932
675	9014			3380001	3385000	0.658			44	13229	K562_12560	2-oxo acid dehydrogenase subunit E2 CDS	68.3897
1	9014			3385001	3390000	0.6722			44	12402	K562_12711	GlxA family transcriptional regulator CDS	66.2028
5	9015			3390001	3395000	0.712			44	14557	K562_12890	formate dehydrogenase beta subunit CDS	71.173
2	9021			3395001	3400000	0.7072			44	14138	K562_13088	hypothetical protein CDS	60.9589
666	9022			3400001	3405000	0.6608			44	7694	K562_13123	serine hydroxymethyltransferase CDS	61.829
17	9022			3405001	3410000	0.698			44	13489	K562_13279	DUF3025 domain-containing protein CDS	73.9563
1461	9022			3410001	3415000	0.6832			44	13146	K562_13373	HlyC/CorC family transporter CDS	62.2266
404	9022			3415001	3420000	0.6762			44	17801	K562_20183	mqo CDS	63.2207
1934	9022			3420001	3425000	0.672			44	13645	K562_20236	response regulator CDS	71.5706
1	9022			3425001	3430000	0.6884			44	11079	K562_20279	hypothetical protein CDS	56.25
59	9022			3430001	3435000	0.6682			44	16187	K562_20310	rbbA CDS	66.998
40	9047			3435001	3440000	0.7102			44	17028	K562_20757	tartrate dehydrogenase CDS	68.9861
24	9079			3440001	3445000	0.6832			44	11093	K562_20796	hypothetical protein CDS	56.5657
491	9079			3445001	3450000	0.6712			44	12841	K562_21109	#N/A	#N/A
788	9079			3450001	3455000	0.6928			44	17337	K562_21966	amidohydrolase CDS	68.5885
1	9080			3455001	3460000	0.6778			44	11866	K562_22072	xanthine dehydrogenase family protein molybdopterin-binding subunit CDS	72.3658
220	9081			3460001	3465000	0.6844			44	11672	K562_22499	porin CDS	67.7932
5	9086			3465001	3470000	0.6566			44	18150	K562_22700	(S)-ureidoglycine aminohydrolase CDS	64.4135
44	9087			3470001	3475000	0.6724			44	15085	K562_22741	alkaline phosphatase family protein CDS	67.3956
146	9087			3475001	3480000	0.6862			44	11802	K562_30527	helix-turn-helix transcriptional regulator CDS	57.5499
299	9087			3480001	3485000	0.6552			44	13279	K562_30543	#N/A	#N/A
1247	9087			3485001	3490000	0.6654			44	15545	K562_40078	ParB/RepB/Spo0J family partition protein CDS	66.2028
1477	9087			3490001	3495000	0.6688			43	16184	K562_10164	pyridoxamine 5'-phosphate oxidase family protein CDS	69.7813
926	9087			3495001	3500000	0.6844			43	16779	K562_10325	ABC transporter ATP-binding protein CDS	68.1909
1	9087			3500001	3505000	0.6918			43	16664	K562_10422	aminodeoxychorismate/anthranilate synthase component II CDS	64.6123
2	9096			3505001	3510000	0.6876			43	15359	K562_10563	amino acid permease CDS	68.1909
495	9097			3510001	3515000	0.684			43	14441	K562_10784	cytochrome c oxidase subunit 3 CDS	62.6243
2862	9111			3515001	3520000	0.6818			43	12274	K562_10914	3-hydroxyacyl-CoA dehydrogenase/enoyl-CoA hydratase family protein CDS	63.2207
1	9111			3520001	3525000	0.673			43	14162	K562_11017	DegQ family serine endoprotease CDS	67.7932
5	9112			3525001	3530000	0.6928			43	10840	K562_11026	bpeB CDS	60.835
5	9132			3530001	3535000	0.6888			43	9736	K562_11137	branched-chain amino acid ABC transporter permease CDS	63.6183
1704	9133			3535001	3540000	0.6738			43	11575	K562_11664	map CDS	62.8231
1	9133			3540001	3545000	0.7002			43	14487	K562_11883	hflX CDS	63.0219
111	9147			3545001	3550000	0.6592			43	14758	K562_12513	carA CDS	63.4195
589	9159			3550001	3555000	0.6716			43	12313	K562_12533	mdcA CDS	68.5885
2	9160			3555001	3560000	0.633			43	11463	K562_12625	glycosyltransferase family 4 protein CDS	60.6362
2	9228			3560001	3565000	0.681			43	14528	K562_12715	hypothetical protein CDS	64.8111
165	9229			3565001	3570000	0.6556			43	14135	K562_12885	hypothetical protein CDS	59.841
40	9252			3570001	3575000	0.6456			43	18363	K562_13066	aspartate carbamoyltransferase catalytic subunit CDS	65.0099
28	9386			3575001	3580000	0.6904			43	17071	K562_13309	C4-dicarboxylate transporter DctA CDS	64.2147
70	9388			3580001	3585000	0.6624			43	11549	K562_13412	anti-sigma factor CDS	68.7873
131	9402			3585001	3590000	0.6492			43	10194	K562_20970	S8/S53 family peptidase CDS	66.6004
15	9453			3590001	3595000	0.6838			43	15429	K562_20976	hypothetical protein CDS	66.2028
316	9453			3595001	3600000	0.6918			43	13554	K562_21030	#N/A	#N/A
1	9453			3600001	3605000	0.6568			43	11132	K562_21810	#N/A	#N/A
1	9478			3605001	3610000	0.6384			43	17007	K562_21840	MFS transporter CDS	71.5706
180	9479			3610001	3615000	0.5566			43	10183	K562_22411	sigma-54-dependent Fis family transcriptional regulator CDS	67.3956
948	9479			3615001	3620000	0.6242			43	10626	K562_22613	ceoB CDS	60.2386
136	9479			3620001	3625000	0.625			43	12564	K562_30620	AMP-binding protein CDS	71.173
354	9491			3625001	3630000	0.6754			42	12807	K562_10118	glycosyltransferase family protein CDS	70.1789
463	9497			3630001	3635000	0.6882			42	13244	K562_10390	MFS transporter CDS	68.9861
1	9498			3635001	3640000	0.6708			42	16464	K562_10518	NAD(P)-dependent alcohol dehydrogenase CDS	67.3956
336	9499			3640001	3645000	0.6852			42	14245	K562_10640	glmS CDS	66.2028
41	9499			3645001	3650000	0.6722			42	12024	K562_10822	maiA CDS	64.6123
1	9504			3650001	3655000	0.7002			42	11724	K562_10920	ABC transporter ATP-binding protein/permease CDS	67.992
5	9504			3655001	3660000	0.707			42	12418	K562_11012	SGNH/GDSL hydrolase family protein CDS	69.3837
233	9505			3660001	3665000	0.6864			42	15341	K562_11203	translocation/assembly module TamB domain-containing protein CDS	74.5527
808	9505			3665001	3670000	0.661			42	12793	K562_11244	periplasmic heavy metal sensor CDS	64.6123
1	9505			3670001	3675000	0.6326			42	14016	K562_11278	EAL domain-containing protein CDS	65.6064
80	9515			3675001	3680000	0.6146			42	11038	K562_11336	rng CDS	66.998
21	9645			3680001	3685000	0.661			42	14745	K562_11810	gcl CDS	67.992
1075	9659			3685001	3690000	0.6726			42	15789	K562_12171	putative holin CDS	59.7333
1	9659			3690001	3695000	0.6644			42	12076	K562_12812	sigma factor regulatory protein, FecR/PupR family CDS	69.7813
1	9660			3695001	3700000	0.6738			42	20087	K562_12981	lytic transglycosylase domain-containing protein CDS	67.992
167	9691			3700001	3705000	0.7062			42	12636	K562_13026	urtA CDS	65.4076
48	9699			3705001	3710000	0.6958			42	14811	K562_13293	GntP family permease CDS	63.8171
1171	9699			3710001	3715000	0.696			42	16827	K562_13298	glutamate-5-semialdehyde dehydrogenase CDS	68.7873
12	9707			3715001	3720000	0.683			42	13662	K562_20334	type IV secretion system protein CDS	58.4493
147	9707			3720001	3725000	0.6722			42	12009	K562_20785	IS110-like element ISBcen1 family transposase CDS	57.4553
10	9707			3725001	3730000	0.678			42	15941	K562_21798	type II toxin-antitoxin system HipA family toxin CDS	68.9861
2068	9707			3730001	3735000	0.6748			42	16853	K562_22041	TonB-dependent siderophore receptor CDS	69.7813
1	9707			3735001	3740000	0.6834			42	12137	K562_22057	hypothetical protein CDS	64.6341
1	9707			3740001	3745000	0.5494			41	9323	K562_11232	glycoside hydrolase family 3 protein CDS	71.7694
4	9708			3745001	3750000	0.555			41	15746	K562_11469	toxic anion resistance protein CDS	66.004
78	9714			3750001	3755000	0.564			41	9197	K562_11981	TonB-dependent receptor CDS	68.1909
887	9729			3755001	3760000	0.6444			41	11977	K562_12638	hypothetical protein CDS	63.0303
1	9729			3760001	3765000	0.6438			41	11206	K562_12787	moaA CDS	67.1968
1	9796			3765001	3770000	0.6498			41	14209	K562_12996	MFS transporter CDS	70.3777
163	9797			3770001	3775000	0.6792			41	14584	K562_13081	FAD-binding oxidoreductase CDS	71.7694
10	9803			3775001	3780000	0.7058			41	12355	K562_13089	nucleotidyltransferase domain-containing protein CDS	60.0398
255	9812			3780001	3785000	0.6938			41	16381	K562_13094	2-hydroxychromene-2-carboxylate isomerase CDS	66.6004
401	9858			3785001	3790000	0.6784			41	12784	K562_13312	MFS transporter CDS	68.5885
343	9862			3790001	3795000	0.697			41	19506	K562_13314	SDR family oxidoreductase CDS	69.3837
1676	9862			3795001	3800000	0.6744			41	13430	K562_13451	gspK CDS	68.7873
1	9862			3800001	3805000	0.6572			41	12838	K562_20086	hypothetical protein CDS	60.4374
167	9880			3805001	3810000	0.6896			41	13044	K562_21023	acyltransferase CDS	66.6004
331	9880			3810001	3815000	0.6796			41	15703	K562_21037	fdxH CDS	63.0219
186	9895			3815001	3820000	0.6734			41	11992	K562_21802	ABC transporter substrate-binding protein CDS	66.7992
57	9895			3820001	3825000	0.701			41	17573	K562_22611	TetR/AcrR family transcriptional regulator CDS	60.835
343	9895			3825001	3830000	0.6824			41	15528	K562_22629	class I SAM-dependent methyltransferase CDS	64.8111
1	9895			3830001	3835000	0.6726			40	14914	K562_10223	GNAT family N-acetyltransferase CDS	63.0219
755	9903			3835001	3840000	0.6648			40	14222	K562_10503	queC CDS	65.0099
248	9903			3840001	3845000	0.563			40	13526	K562_10543	mgrA CDS	66.004
546	9903			3845001	3850000	0.5742			40	16475	K562_10564	response regulator transcription factor CDS	66.004
71	9903			3850001	3855000	0.675			40	11588	K562_10602	flagellar basal body P-ring protein FlgI CDS	70.7753
1	9903			3855001	3860000	0.6384			40	13754	K562_11220	ppc CDS	68.1909
464	9939			3860001	3865000	0.6726			40	13862	K562_11434	aspartate/tyrosine/aromatic aminotransferase CDS	66.4016
1	9939			3865001	3870000	0.691			40	15113	K562_11538	lpdA CDS	65.8052
116	10081			3870001	3875000	0.6682			40	14244	K562_11559	recJ CDS	72.5646
289	10089			3875001	3880000	0.6886			40	12555	K562_11614	efflux RND transporter permease subunit CDS	65.4076
1	10089			3880001	3885000	0.6636			40	13040	K562_11833	pyridoxal phosphate-dependent aminotransferase CDS	64.2147
619	10170			3885001	3890000	0.6454			40	11380	K562_12427	type VI secretion system tip protein VgrG CDS	64.8111
2	10171			3890001	3895000	0.6838			40	16828	K562_12695	NYN domain-containing protein CDS	59.841
19	10224			3895001	3900000	0.698			40	17007	K562_12784	HAD-IA family hydrolase CDS	65.8052
1	10250			3900001	3905000	0.7036			40	15934	K562_12894	tetratricopeptide repeat protein CDS	70.1789
221	10251			3905001	3910000	0.6896			40	15014	K562_12943	waaC CDS	66.4016
96	10310			3910001	3915000	0.7166			40	8862	K562_13019	undecaprenyl-diphosphate phosphatase CDS	66.004
281	10342			3915001	3920000	0.694			40	12830	K562_13034	ureC CDS	67.3956
3	10414			3920001	3925000	0.6568			40	13134	K562_13234	PDZ domain-containing protein CDS	69.9801
412	10415			3925001	3930000	0.652			40	12319	K562_13235	MFS transporter CDS	69.1849
272	10491			3930001	3935000	0.6564			40	12259	K562_13457	gspF CDS	69.5825
1	10584			3935001	3940000	0.6766			40	18291	K562_20022	patatin-like phospholipase family protein CDS	67.7932
124	10671			3940001	3945000	0.6584			40	13520	K562_20044	type VI secretion system tip protein VgrG CDS	65.4076
363	10697			3945001	3950000	0.6604			40	13161	K562_20587	pdeR CDS	66.998
469	10699			3950001	3955000	0.6382			40	11694	K562_20763	amino acid permease CDS	65.4076
844	10817			3955001	3960000	0.701			40	13861	K562_21018	gmd CDS	63.8171
499	10828			3960001	3965000	0.6684			40	10730	K562_21100	#N/A	#N/A
116	10828			3965001	3970000	0.6112			40	11179	K562_22098	treA CDS	69.9801
1	10828			3970001	3975000	0.6188			40	11325	K562_22542	CbtA family protein CDS	68.1909
2	10829			3975001	3980000	0.6204			40	12625	K562_30245	YadA-like family protein CDS	68.7873
772	10830			3980001	3985000	0.5932			40	13582	K562_30603	patatin-like phospholipase family protein CDS	68.3897
46	10854			3985001	3990000	0.6026			40	11005	K562_40060	pxpA CDS	63.8171
995	10858			3990001	3995000	0.6162			39	9808	K562_10168	exonuclease CDS	66.004
555	10915			3995001	4000000	0.5994			39	15099	K562_10194	glucarate dehydratase CDS	70.5765
1	10915			4000001	4005000	0.6696			39	9515	K562_10211	OmpW family protein CDS	71.3718
35	10958			4005001	4010000	0.6646			39	12483	K562_10231	SGNH/GDSL hydrolase family protein CDS	71.7694
339	10972			4010001	4015000	0.6662			39	13130	K562_10387	SAM-dependent methyltransferase CDS	65.8052
278	10972			4015001	4020000	0.6762			39	17110	K562_10405	HAD-IA family hydrolase CDS	64.0159
332	10972			4020001	4025000	0.6602			39	10541	K562_10555	fliF CDS	69.5825
202	10972			4025001	4030000	0.6806			39	16577	K562_10654	porin CDS	66.4016
368	10972			4030001	4035000	0.668			39	18343	K562_10911	clsB CDS	67.5944
2126	10972			4035001	4040000	0.6898			39	12005	K562_11080	argF CDS	61.6302
378	10972			4040001	4045000	0.6734			39	12171	K562_11099	mdtD CDS	67.7932
127	10972			4045001	4050000	0.6372			39	16570	K562_11145	acetylornithine transaminase CDS	62.8231
155	10972			4050001	4055000	0.5858			39	9936	K562_11475	fatty acid desaturase CDS	66.4016
1	10972			4055001	4060000	0.6			39	11126	K562_11649	ATP-binding cassette domain-containing protein CDS	70.7753
2	10973			4060001	4065000	0.6118			39	11125	K562_11785	hypothetical protein CDS	68.5885
1	10973			4065001	4070000	0.6512			39	10489	K562_12201	phage tail tape measure protein CDS	65.6064
1	10979			4070001	4075000	0.6186			39	13982	K562_12318	YihY family inner membrane protein CDS	64.2147
618	10980			4075001	4080000	0.6872			39	12774	K562_12627	hypothetical protein CDS	60.835
42	10980			4080001	4085000	0.6662			39	13115	K562_12721	alpha/beta hydrolase CDS	69.5825
156	10980			4085001	4090000	0.6884			39	17421	K562_13140	YiaA/YiaB family protein CDS	61.7117
385	10980			4090001	4095000	0.6746			39	17747	K562_13141	cupin domain-containing protein CDS	69.1849
1	10980			4095001	4100000	0.704			39	13206	K562_13203	hrcA CDS	67.992
202	11176			4100001	4105000	0.6438			39	10387	K562_20057	LysR family transcriptional regulator CDS	70.1789
166	11207			4105001	4110000	0.658			39	7396	K562_20112	MFS transporter CDS	67.5944
1	11208			4110001	4115000	0.6854			39	14981	K562_21270	acetyl-CoA hydrolase/transferase family protein CDS	67.992
751	11236			4115001	4120000	0.6872			39	14167	K562_21426	glycoside hydrolase family 68 protein CDS	68.3897
1	11236			4120001	4125000	0.6776			39	12382	K562_21433	inclusion body family protein CDS	59.6421
1	11237			4125001	4130000	0.6738			39	15690	K562_22399	response regulator CDS	69.5825
164	11285			4130001	4135000	0.6534			39	15008	K562_22526	TetR family transcriptional regulator CDS	61.2326
58	11314			4135001	4140000	0.695			39	16984	K562_22849	endopolygalacturonase CDS	74.3539
3	11322			4140001	4145000	0.684			38	15907	K562_10077	alginate lyase family protein CDS	70.9742
549	11323			4145001	4150000	0.6764			38	17751	K562_10122	fliD CDS	67.3956
141	11361			4150001	4155000	0.6844			38	16445	K562_10224	TetR family transcriptional regulator CDS	64.4135
28	11375			4155001	4160000	0.6764			38	10171	K562_10324	thiE CDS	76.1431
437	11432			4160001	4165000	0.6746			38	9445	K562_10345	membrane protein CDS	61.3232
1	11433			4165001	4170000	0.678			38	11172	K562_10395	dioxygenase CDS	70.7753
168	11520			4170001	4175000	0.6936			38	8852	K562_10401	response regulator transcription factor CDS	67.5944
252	11654			4175001	4180000	0.6562			38	12339	K562_10965	cytochrome c CDS	68.1909
122	11710			4180001	4185000	0.6984			38	10624	K562_11127	fatty acid desaturase CDS	62.6243
319	11710			4185001	4190000	0.671			38	9342	K562_11327	glycosyltransferase family 9 protein CDS	66.7992
1	11711			4190001	4195000	0.6648			38	14120	K562_11549	IscS subfamily cysteine desulfurase CDS	63.2207
206	11718			4195001	4200000	0.6358			38	10368	K562_11768	arylesterase CDS	67.7932
880	11739			4200001	4205000	0.6438			38	13655	K562_12024	extracellular solute-binding protein CDS	68.5885
82	11785			4205001	4210000	0.6954			38	10797	K562_12103	SpoVR family protein CDS	61.829
1	11792			4210001	4215000	0.6718			38	14287	K562_12824	CobD/CbiB family protein CDS	61.2326
378	11793			4215001	4220000	0.6946			38	13705	K562_13091	D-(-)-3-hydroxybutyrate oligomer hydrolase CDS	71.7694
2	11799			4220001	4225000	0.6566			38	15206	K562_13144	cysC CDS	58.6481
329	11800			4225001	4230000	0.666			38	13207	K562_13365	RNA pyrophosphohydrolase CDS	61.2326
86	11830			4230001	4235000	0.6748			38	11084	K562_20234	hemagglutinin CDS	60.2386
142	11830			4235001	4240000	0.6456			38	11119	K562_20933	PLP-dependent aminotransferase family protein CDS	69.9801
1652	11830			4240001	4245000	0.6398			38	9744	K562_21002	truA CDS	69.1849
1	11830			4245001	4250000	0.5834			38	12957	K562_21273	sel1 repeat family protein CDS	67.3956
3	11831			4250001	4255000	0.633			38	11021	K562_22875	sugar ABC transporter permease CDS	68.5885
85	11838			4255001	4260000	0.66			38	15454	K562_40061	hypothetical protein CDS	62.8692
375	11853			4260001	4265000	0.6924			37	12744	K562_10214	argC CDS	66.4016
448	11909			4265001	4270000	0.6802			37	8161	K562_10217	orotate phosphoribosyltransferase CDS	61.0338
199	11927			4270001	4275000	0.6778			37	11885	K562_10374	OmpA family protein CDS	72.5646
135	11928			4275001	4280000	0.6782			37	12711	K562_10461	YaeQ family protein CDS	67.3956
1	11928			4280001	4285000	0.6984			37	11012	K562_10561	PepSY-associated TM helix domain-containing protein CDS	70.5765
842	11967			4285001	4290000	0.7078			37	12539	K562_11118	membrane protein CDS	63.8171
559	11967			4290001	4295000	0.693			37	13382	K562_11271	ATP-binding cassette domain-containing protein CDS	66.6004
1	11968			4295001	4300000	0.686			37	6675	K562_11381	SulP family inorganic anion transporter CDS	68.9861
2	11974			4300001	4305000	0.6984			37	8780	K562_11415	pyridoxal phosphate-dependent aminotransferase CDS	67.1968
1	11974			4305001	4310000	0.6846			37	11178	K562_11574	alpha/beta hydrolase CDS	71.3718
386	11975			4310001	4315000	0.6972			37	12074	K562_11583	cupin domain-containing protein CDS	66.4016
321	11975			4315001	4320000	0.6858			37	9956	K562_11618	ABC transporter permease CDS	67.7932
498	12001			4320001	4325000	0.7074			37	10441	K562_11749	DUF1501 domain-containing protein CDS	69.5825
2	12002			4325001	4330000	0.6826			37	8170	K562_11890	potassium transporter Kup CDS	64.8111
1	12002			4330001	4335000	0.6834			37	7611	K562_12166	terL CDS	58.8469
1	12008			4335001	4340000	0.713			37	9865	K562_12264	MarR family transcriptional regulator CDS	64.2276
19	12009			4340001	4345000	0.6956			37	15390	K562_12321	FAD-binding oxidoreductase CDS	71.3718
103	12042			4345001	4350000	0.6984			37	12058	K562_12424	DUF2235 domain-containing protein CDS	66.4016
482	12042			4350001	4355000	0.6892			37	10737	K562_12674	Fe(3+) ABC transporter substrate-binding protein CDS	66.7992
85	12169			4355001	4360000	0.6792			37	10099	K562_12702	ABC transporter substrate-binding protein CDS	63.8171
13	12177			4360001	4365000	0.6848			37	9901	K562_12767	DegQ family serine endoprotease CDS	67.5944
140	12184			4365001	4370000	0.6932			37	11899	K562_13027	urtB CDS	74.1551
270	12201			4370001	4375000	0.6874			37	13990	K562_13106	MFS transporter CDS	69.1849
1	12202			4375001	4380000	0.673			37	11380	K562_13237	YceI family protein CDS	64.6123
2	12208			4380001	4385000	0.7096			37	7350	K562_13328	pyrF CDS	65.6064
353	12209			4385001	4390000	0.6846			37	13480	K562_13461	GTP-binding protein CDS	65.0099
1	12209			4390001	4395000	0.6966			37	12685	K562_20083	acyl-CoA synthetase CDS	63.8171
128	12342			4395001	4400000	0.7168			37	14819	K562_20410	phospholipase C, phosphocholine-specific CDS	64.4135
2	12342			4400001	4405000	0.7056			37	15075	K562_20503	NADP-dependent glyceraldehyde-3-phosphate dehydrogenase CDS	65.4076
1	12350			4405001	4410000	0.6814			37	11680	K562_20504	TonB-dependent siderophore receptor CDS	68.3897
1	12374			4410001	4415000	0.7164			37	19410	K562_21034	#N/A	#N/A
265	12375			4415001	4420000	0.6626			37	10044	K562_21902	autoinducer binding domain-containing protein CDS	63.2207
1	12375			4420001	4425000	0.6868			37	11655	K562_22481	phospholipase C, phosphocholine-specific CDS	65.0099
481	12376			4425001	4430000	0.6936			37	15762	K562_22665	LysR family transcriptional regulator CDS	66.7992
313	12474			4430001	4435000	0.7046			37	14667	K562_22740	YqaE/Pmp3 family membrane protein CDS	65.1282
1	12474			4435001	4440000	0.7088			37	9052	K562_22850	aspartate aminotransferase family protein CDS	67.5944
1	12483			4440001	4445000	0.6922			37	14182	K562_30306	inclusion body family protein CDS	58.4493
9	12509			4445001	4450000	0.7			37	11255	K562_30534	IS3-like element ISBcen6 family transposase CDS	62.253
304	12510			4450001	4455000	0.6908			37	11771	K562_30567	transposase CDS	59.841
1273	12520			4455001	4460000	0.6376			36	14961	K562_10043	transporter substrate-binding domain-containing protein CDS	66.998
2	12521			4460001	4465000	0.6898			36	12822	K562_10136	motB CDS	65.8052
362	12561			4465001	4470000	0.6628			36	12176	K562_10586	lytic transglycosylase domain-containing protein CDS	67.3956
52	12561			4470001	4475000	0.6718			36	9075	K562_10603	flgJ CDS	70.3777
163	12740			4475001	4480000	0.6734			36	13690	K562_10860	phaP CDS	66.6004
1	12741			4480001	4485000	0.6532			36	11375	K562_10890	MFS transporter CDS	67.3956
382	12783			4485001	4490000	0.6906			36	13936	K562_10913	acyl-CoA dehydrogenase C-terminal domain-containing protein CDS	63.2207
1385	12802			4490001	4495000	0.6872			36	11379	K562_11210	arginine/lysine/ornithine decarboxylase CDS	62.4254
264	12802			4495001	4500000	0.6776			36	6605	K562_11247	hypothetical protein CDS	59.176
3	12803			4500001	4505000	0.6774			36	9061	K562_11519	PAS domain-containing sensor histidine kinase CDS	65.0099
1	12803			4505001	4510000	0.681			36	11034	K562_11571	hslO CDS	66.4016
272	12810			4510001	4515000	0.6582			36	7721	K562_11934	fimbria/pilus outer membrane usher protein CDS	72.7634
362	12815			4515001	4520000	0.6804			36	13407	K562_12067	amidohydrolase CDS	66.4016
501	12898			4520001	4525000	0.6564			36	12009	K562_12597	HlyD family secretion protein CDS	60.2386
349	12928			4525001	4530000	0.6648			36	12616	K562_12955	replication-associated recombination protein A CDS	65.2087
361	12928			4530001	4535000	0.5614			36	4542	K562_13059	rfbD CDS	60.835
1	12928			4535001	4540000	0.5772			36	11994	K562_13113	EAL domain-containing protein CDS	68.1909
671	12937			4540001	4545000	0.6464			36	11721	K562_13413	hypothetical protein CDS	58.1761
326	12937			4545001	4550000	0.6676			36	11112	K562_20024	acetoacetate decarboxylase CDS	62.2266
1	12937			4550001	4555000	0.6888			36	11715	K562_20848	LysR family transcriptional regulator CDS	69.9801
89	12938			4555001	4560000	0.6664			36	7197	K562_21825	GMC family oxidoreductase CDS	67.1968
246	12941			4560001	4565000	0.6782			36	10432	K562_30529	hypothetical protein CDS	56.1728
1	12944			4565001	4570000	0.6746			35	15527	K562_10134	flhC CDS	63.2207
127	12945			4570001	4575000	0.6678			35	15039	K562_10294	msrQ CDS	68.5885
14	12945			4575001	4580000	0.692			35	13255	K562_10307	ugpE CDS	63.8171
286	12945			4580001	4585000	0.7144			35	11804	K562_10326	mlaE CDS	67.5944
198	12945			4585001	4590000	0.6648			35	18145	K562_10328	VacJ family lipoprotein CDS	66.004
91	12945			4590001	4595000	0.68			35	17784	K562_10961	gamma-glutamyltransferase family protein CDS	71.173
964	12945			4595001	4600000	0.6826			35	13517	K562_11138	ABC transporter ATP-binding protein CDS	66.6004
321	12945			4600001	4605000	0.6848			35	9208	K562_11295	benzoate/H(+) symporter BenE family transporter CDS	70.3777
329	12945			4605001	4610000	0.6724			35	12809	K562_11513	beta-propeller fold lactonase family protein CDS	65.0099
688	12945			4610001	4615000	0.6584			35	11944	K562_11604	cyoB CDS	61.6302
1	12945			4615001	4620000	0.686			35	10392	K562_12190	hypothetical protein CDS	65.8052
239	13136			4620001	4625000	0.6916			35	7205	K562_12218	#N/A	#N/A
1	13137			4625001	4630000	0.712			35	8634	K562_12324	LysR family transcriptional regulator CDS	67.992
353	13146			4630001	4635000	0.6882			35	9455	K562_12639	helix-turn-helix transcriptional regulator CDS	58.9506
1	13147			4635001	4640000	0.6728			35	8220	K562_12645	hypothetical protein CDS	47.549
23	13178			4640001	4645000	0.702			35	13518	K562_12726	gudD CDS	70.1789
286	13180			4645001	4650000	0.709			35	10341	K562_12808	fumC CDS	66.7992
165	13180			4650001	4655000	0.7022			35	9017	K562_12895	MFS transporter CDS	64.2147
30	13209			4655001	4660000	0.6568			35	8470	K562_12968	bifunctional transcriptional regulator/glucokinase CDS	69.1849
180	13215			4660001	4665000	0.6566			35	11271	K562_13217	glcE CDS	71.9682
25	13262			4665001	4670000	0.6644			35	9098	K562_13287	Glu/Leu/Phe/Val dehydrogenase CDS	65.4076
307	13267			4670001	4675000	0.6588			35	13641	K562_13398	penicillin-binding protein 2 CDS	63.4195
111	13273			4675001	4680000	0.6694			35	10577	K562_20014	GNAT family N-acetyltransferase CDS	70.9742
18	13273			4680001	4685000	0.6486			35	18638	K562_20483	glmS CDS	67.1968
162	13273			4685001	4690000	0.6598			35	9249	K562_20797	amidohydrolase family protein CDS	60.835
205	13273			4690001	4695000	0.6794			35	11202	K562_20913	AMP nucleosidase CDS	63.2207
235	13273			4695001	4700000	0.6696			35	9631	K562_21788	FdhF/YdeP family oxidoreductase CDS	67.5944
40	13273			4700001	4705000	0.6798			35	10747	K562_21839	Tar ligand binding domain-containing protein CDS	68.1909
1	13273			4705001	4710000	0.699			35	8948	K562_22179	amino acid permease CDS	63.4195
1	13274			4710001	4715000	0.6754			35	9531	K562_22632	pcaF CDS	67.5944
480	13351			4715001	4720000	0.6838			35	13276	K562_22859	p-hydroxycinnamoyl CoA hydratase/lyase CDS	66.004
615	13351			4720001	4725000	0.685			35	10279	K562_22883	glcD CDS	71.5706
1	13352			4725001	4730000	0.6716			35	12697	K562_22897	shc CDS	66.7992
191	13381			4730001	4735000	0.6752			35	7293	K562_30382	MFS transporter CDS	66.004
374	13381			4735001	4740000	0.6554			35	8514	K562_40098	NUDIX hydrolase CDS	53.8767
1	13382			4740001	4745000	0.651			34	10800	K562_10140	Tar ligand binding domain-containing protein CDS	67.1968
33	13430			4745001	4750000	0.6476			34	13089	K562_10290	cytochrome c4 CDS	65.2087
625	13456			4750001	4755000	0.674			34	8058	K562_10311	transposase CDS	66.004
2	13457			4755001	4760000	0.6718			34	12142	K562_10327	mlaD CDS	62.6243
187	13469			4760001	4765000	0.6458			34	11989	K562_10332	ABC transporter permease CDS	64.4135
118	13469			4765001	4770000	0.707			34	9860	K562_10424	phosphoglycolate phosphatase CDS	70.3777
158	13469			4770001	4775000	0.6714			34	7766	K562_10455	mnmE CDS	71.5706
1	13470			4775001	4780000	0.6362			34	8690	K562_10591	M24 family metallopeptidase CDS	68.5885
338	13471			4780001	4785000	0.6506			34	13139	K562_11106	HoxN/HupN/NixA family nickel/cobalt transporter CDS	69.1849
190	13485			4785001	4790000	0.6734			34	9836	K562_11110	icd CDS	61.2326
281	13491			4790001	4795000	0.6766			34	9545	K562_11113	multicopper oxidase family protein CDS	72.5646
21	13492			4795001	4800000	0.6608			34	14905	K562_11166	cysD CDS	67.3956
401	13529			4800001	4805000	0.6478			34	11612	K562_11281	PLP-dependent aminotransferase family protein CDS	70.3777
393	13616			4805001	4810000	0.6944			34	11479	K562_11339	rsfS CDS	65.7658
1	13617			4810001	4815000	0.6036			34	8465	K562_11408	acyl-CoA dehydrogenase family protein CDS	66.2028
2	13623			4815001	4820000	0.6714			34	7463	K562_11468	hypothetical protein CDS	58.0517
1	13623			4820001	4825000	0.5934			34	14337	K562_11478	MFS transporter CDS	67.992
809	13624			4825001	4830000	0.6458			34	7741	K562_11917	AsmA family protein CDS	64.4135
293	13624			4830001	4835000	0.6672			34	10317	K562_12744	ParD-like family protein CDS	66.6667
245	13661			4835001	4840000	0.664			34	14772	K562_12840	alpha/beta hydrolase CDS	73.161
182	13686			4840001	4845000	0.6176			34	7024	K562_12922	cold-shock protein CDS	50.4902
97	13781			4845001	4850000	0.6078			34	9199	K562_12944	chloride channel protein CDS	68.7873
403	13885			4850001	4855000	0.6286			34	9171	K562_13010	recombinase family protein CDS	64.0159
162	13890			4855001	4860000	0.6724			34	12415	K562_13105	bluB CDS	71.3718
187	13890			4860001	4865000	0.6916			34	10531	K562_13120	DUF3318 domain-containing protein CDS	65.991
127	13898			4865001	4870000	0.7092			34	9231	K562_13271	anhydro-N-acetylmuramic acid kinase CDS	70.3777
1	14051			4870001	4875000	0.6592			34	9114	K562_13313	L-idonate 5-dehydrogenase CDS	69.1849
628	14052			4875001	4880000	0.654			34	10676	K562_13319	glyoxalase/bleomycin resistance/extradiol dioxygenase family protein CDS	68.1055
1076	14052			4880001	4885000	0.6902			34	7989	K562_13378	zapD CDS	62.8231
1	14052			4885001	4890000	0.6844			34	11043	K562_13432	ABC transporter ATP-binding protein CDS	65.6064
2	14052			4890001	4895000	0.6932			34	7221	K562_20215	polysaccharide biosynthesis tyrosine autokinase CDS	68.7873
64	14053			4895001	4900000	0.7214			34	10558	K562_21013	O-succinylhomoserine sulfhydrylase CDS	63.8171
168	14053			4900001	4905000	0.6952			34	10630	K562_21260	acyltransferase CDS	65.8052
697	14083			4905001	4910000	0.6842			34	10444	K562_21537	ATP-dependent DNA helicase CDS	69.1849
120	14083			4910001	4915000	0.6908			34	8756	K562_21822	porin CDS	63.0219
121	14083			4915001	4920000	0.7176			34	11599	K562_21849	NAD(P)/FAD-dependent oxidoreductase CDS	66.998
1	14084			4920001	4925000	0.6788			34	10756	K562_22026	MFS transporter CDS	70.7753
143	14117			4925001	4930000	0.6872			34	11373	K562_22255	serine/threonine-protein kinase CDS	68.9861
180	14124			4930001	4935000	0.7036			34	16094	K562_22619	purine nucleoside permease CDS	65.8052
1	14124			4935001	4940000	0.6894			34	14723	K562_22802	glycosyltransferase CDS	73.5586
752	14249			4940001	4945000	0.6974			34	7754	K562_30194	H-NS histone family protein CDS	59
1	14249			4945001	4950000	0.6746			34	13143	K562_30335	#N/A	#N/A
909	14331			4950001	4955000	0.6992			34	14282	K562_30471	multidrug efflux RND transporter permease subunit CDS	64.2147
132	14374			4955001	4960000	0.6986			34	16081	K562_30557	hypothetical protein CDS	65.5251
181	14424			4960001	4965000	0.6752			34	11092	K562_40099	hypothetical protein CDS	59.2445
361	14438			4965001	4970000	0.663			33	10535	K562_10015	choline dehydrogenase CDS	66.7992
1	14438			4970001	4975000	0.6572			33	10741	K562_10208	MFS transporter CDS	72.3658
1	14439			4975001	4980000	0.6838			33	7906	K562_10212	DUF2957 domain-containing protein CDS	67.3956
197	14444			4980001	4985000	0.6988			33	8726	K562_10391	nitroreductase family protein CDS	67.3956
4	14445			4985001	4990000	0.7146			33	9212	K562_10485	DUF3592 domain-containing protein CDS	68.3897
2	14445			4990001	4995000	0.6678			33	11606	K562_10554	fliG CDS	64.8111
1347	14446			4995001	5000000	0.6682			33	7938	K562_10579	TraB/GumN family protein CDS	73.9563
1	14446			5000001	5005000	0.674			33	10766	K562_10827	histidinol-phosphate transaminase CDS	68.1909
129	14545			5005001	5010000	0.6868			33	8494	K562_10983	sensor histidine kinase CDS	70.9742
69	14573			5010001	5015000	0.665			33	13196	K562_11062	msrA CDS	64.6123
161	14603			5015001	5020000	0.6472			33	10630	K562_11214	fimbrial biogenesis outer membrane usher protein CDS	72.5646
342	14613			5020001	5025000	0.6858			33	9961	K562_11511	argA CDS	67.5944
179	14613			5025001	5030000	0.7058			33	10653	K562_11684	SPFH/Band 7/PHB domain protein CDS	60.6362
33	14613			5030001	5035000	0.6448			33	10363	K562_11857	MFS transporter CDS	68.5885
97	14640			5035001	5040000	0.6888			33	9486	K562_11891	RNA-binding transcriptional accessory protein CDS	67.992
290	14729			5040001	5045000	0.6708			33	11959	K562_12325	efflux transporter outer membrane subunit CDS	69.1849
66	14732			5045001	5050000	0.694			33	13266	K562_12502	pstC CDS	63.8171
690	14794			5050001	5055000	0.7042			33	12903	K562_12649	extracellular solute-binding protein CDS	67.1968
111	15015			5055001	5060000	0.6984			33	10486	K562_12739	pirin family protein CDS	67.992
1	15043			5060001	5065000	0.7122			33	11059	K562_12782	S49 family peptidase CDS	66.6004
293	15253			5065001	5070000	0.6796			33	10012	K562_12807	MATE family efflux transporter CDS	69.7813
187	15257			5070001	5075000	0.6964			33	10627	K562_12975	riboflavin synthase CDS	66.6004
37	15366			5075001	5080000	0.7052			33	11111	K562_13258	aminopeptidase P N-terminal domain-containing protein CDS	70.7753
617	15366			5080001	5085000	0.6818			33	10382	K562_13327	hypothetical protein CDS	65.8052
1	15366			5085001	5090000	0.6858			33	7207	K562_20165	EAL domain-containing protein CDS	67.3956
88	15448			5090001	5095000	0.6838			33	8523	K562_20355	hypothetical protein CDS	58.209
23	15486			5095001	5100000	0.6776			33	8352	K562_20357	ABC transporter ATP-binding protein CDS	63.0219
901	15486			5100001	5105000	0.7006			33	8080	K562_20961	TonB-dependent copper receptor CDS	70.5765
172	15486			5105001	5110000	0.7038			33	10083	K562_21011	purF CDS	64.2147
908	15486			5110001	5115000	0.6832			33	13337	K562_21263	2-aminoethylphosphonate aminotransferase CDS	65.6064
1442	15486			5115001	5120000	0.6428			33	9345	K562_21271	DHA2 family efflux MFS transporter permease subunit CDS	69.5825
1	15486			5120001	5125000	0.6812			33	8224	K562_21425	glycoside hydrolase family 32 protein CDS	67.1968
3	15487			5125001	5130000	0.6676			33	11104	K562_21442	efflux RND transporter permease subunit CDS	63.0219
1	15487			5130001	5135000	0.6404			33	7658	K562_21559	NADP-dependent oxidoreductase CDS	71.173
2	15487			5135001	5140000	0.6074			33	11464	K562_21747	TRAP transporter substrate-binding protein CDS	65.8052
1	15493			5140001	5145000	0.5952			33	10605	K562_21794	ABC transporter substrate-binding protein CDS	67.5944
97	15494			5145001	5150000	0.619			33	10542	K562_21909	ribA CDS	65.4076
538	15494			5150001	5155000	0.639			33	12638	K562_22487	TetR/AcrR family transcriptional regulator CDS	69.5825
132	15494			5155001	5160000	0.6776			33	11024	K562_22504	HAMP domain-containing protein CDS	70.3777
648	15494			5160001	5165000	0.6892			33	11915	K562_22560	phnS CDS	65.8052
13	15494			5165001	5170000	0.6548			33	15594	K562_22576	aldehyde dehydrogenase (NADP(+)) CDS	71.3718
1	15534			5170001	5175000	0.6868			33	12040	K562_22783	thioredoxin family protein CDS	68.3897
107	15535			5175001	5180000	0.6866			33	9742	K562_22788	OprD family porin CDS	68.7873
100	15535			5180001	5185000	0.6736			33	10325	K562_22902	diguanylate cyclase CDS	66.7992
217	15678			5185001	5190000	0.6906			33	7773	K562_30058	FAD-binding oxidoreductase CDS	69.9801
376	15678			5190001	5195000	0.6854			33	9065	K562_30495	AMP-binding protein CDS	69.5825
5	15678			5195001	5200000	0.6788			33	9728	K562_30608	aromatic ring-hydroxylating dioxygenase subunit alpha CDS	69.5825
128	15706			5200001	5205000	0.6946			33	15510	K562_40049	traV CDS	65.2087
1	15718			5205001	5210000	0.7164			32	9337	K562_10202	ABC transporter ATP-binding protein CDS	68.3897
269	15722			5210001	5215000	0.7008			32	7960	K562_10298	competence protein ComA CDS	74.7515
142	15797			5215001	5220000	0.7042			32	9823	K562_10470	LysR family transcriptional regulator CDS	67.5944
1	15846			5220001	5225000	0.6698			32	11257	K562_10477	putative 2-aminoethylphosphonate ABC transportersubstrate-binding protein CDS	67.3956
105	15847			5225001	5230000	0.7014			32	10825	K562_10649	AGE family epimerase/isomerase CDS	67.7932
626	15847			5230001	5235000	0.6888			32	12548	K562_10792	methyl-accepting chemotaxis protein CDS	66.2028
1	15847			5235001	5240000	0.6312			32	11184	K562_11130	nadB CDS	66.4016
817	15988			5240001	5245000	0.6968			32	9265	K562_11370	UDP-2,3-diacylglucosamine diphosphatase CDS	65.2087
1	15989			5245001	5250000	0.6878			32	8268	K562_11662	pseudouridine synthase CDS	74.5527
22	16007			5250001	5255000	0.6942			32	8077	K562_11744	GHKL domain-containing protein CDS	64.4135
2	16014			5255001	5260000	0.6874			32	14766	K562_11921	hypothetical protein CDS	64.8111
980	16015			5260001	5265000	0.6814			32	11057	K562_11987	TonB-dependent receptor CDS	63.6183
19	16047			5265001	5270000	0.6946			32	8702	K562_12105	PrkA family serine protein kinase CDS	58.8469
1	16047			5270001	5275000	0.6738			32	7236	K562_12250	pilus assembly protein CDS	64.4444
190	16089			5275001	5280000	0.7002			32	10096	K562_12574	YqaJ viral recombinase family protein CDS	64.4135
226	16140			5280001	5285000	0.685			32	10874	K562_12833	winged helix-turn-helix transcriptional regulator CDS	62.3722
647	16140			5285001	5290000	0.672			32	10350	K562_13095	LysR family transcriptional regulator CDS	68.5885
1	16140			5290001	5295000	0.6892			32	7690	K562_13229	queA CDS	66.7992
1	16141			5295001	5300000	0.6454			32	11050	K562_13382	argJ CDS	68.3897
49	16142			5300001	5305000	0.6752			32	11337	K562_13439	fliM CDS	63.2207
155	16142			5305001	5310000	0.6792			32	9715	K562_20070	MFS transporter CDS	56.8588
416	16181			5310001	5315000	0.681			32	10046	K562_20082	fumarylacetoacetate hydrolase family protein CDS	60.4374
658	16181			5315001	5320000	0.6838			32	9151	K562_20440	efflux RND transporter permease subunit CDS	66.7992
1	16181			5320001	5325000	0.6896			32	11206	K562_20817	catA CDS	67.3956
1	16182			5325001	5330000	0.6996			32	9988	K562_20832	Na+/H+ antiporter CDS	68.1909
284	16220			5330001	5335000	0.674			32	11325	K562_20893	DUF3459 domain-containing protein CDS	69.5825
271	16227			5335001	5340000	0.6988			32	10488	K562_21462	aspartate aminotransferase family protein CDS	65.6064
143	16282			5340001	5345000	0.707			32	8209	K562_21565	glycosyltransferase family 25 protein CDS	58.2505
59	16288			5345001	5350000	0.7014			32	8371	K562_22623	PLP-dependent aminotransferase family protein CDS	72.9622
179	16288			5350001	5355000	0.6452			32	14457	K562_22684	MetQ/NlpA family lipoprotein CDS	63.8171
102	16289			5355001	5360000	0.6982			32	7807	K562_22803	ispH CDS	65.6064
123	16331			5360001	5365000	0.683			32	8236	K562_22804	hpnH CDS	61.6302
717	16419			5365001	5370000	0.6948			32	10185	K562_22824	response regulator CDS	62.8231
1	16419			5370001	5375000	0.683			32	7557	K562_22853	Lrp/AsnC family transcriptional regulator CDS	64.3606
276	16420			5375001	5380000	0.6988			32	21183	K562_40019	DUF1173 domain-containing protein CDS	62.8231
42	16477			5380001	5385000	0.6618			32	8214	K562_40096	carbamoyltransferase CDS	57.8529
852	16485			5385001	5390000	0.6786			31	11446	K562_10014	LysR family transcriptional regulator CDS	71.7694
483	16485			5390001	5395000	0.693			31	16337	K562_10519	AraC family transcriptional regulator CDS	68.5885
333	16485			5395001	5400000	0.676			31	11347	K562_10522	metW CDS	66.4016
583	16485			5400001	5405000	0.6788			31	11578	K562_10530	hslU CDS	65.8052
1	16485			5405001	5410000	0.706			31	11351	K562_10605	flgK CDS	65.8052
1	16486			5410001	5415000	0.6814			31	13826	K562_10753	dicarboxylate/amino acid:cation symporter CDS	62.2266
1	16492			5415001	5420000	0.6636			31	7526	K562_10756	TlpA family protein disulfide reductase CDS	64.6123
59	16493			5420001	5425000	0.6938			31	6966	K562_10810	ptsP CDS	69.3837
394	16493			5425001	5430000	0.6946			31	8064	K562_11005	pyk CDS	66.998
73	16493			5430001	5435000	0.6406			31	9352	K562_11329	RcnB family protein CDS	66.1417
404	16493			5435001	5440000	0.6754			31	10519	K562_11872	rlmD CDS	66.998
288	16493			5440001	5445000	0.6566			31	10591	K562_12089	hypothetical protein CDS	69.3837
985	16493			5445001	5450000	0.683			31	6990	K562_12311	SDR family oxidoreductase CDS	66.2028
25	16493			5450001	5455000	0.6768			31	9270	K562_12336	CHASE2 domain-containing protein CDS	69.7813
156	16493			5455001	5460000	0.6612			31	9101	K562_12416	transglycosylase SLT domain-containing protein CDS	65.4076
1	16493			5460001	5465000	0.6666			31	11519	K562_12578	DUF4942 domain-containing protein CDS	63.0219
513	16600			5465001	5470000	0.6882			31	9454	K562_12692	xanthine dehydrogenase family protein molybdopterin-binding subunit CDS	72.9622
29	16671			5470001	5475000	0.6906			31	8509	K562_12792	rmuC CDS	70.1789
251	16814			5475001	5480000	0.7074			31	12499	K562_12793	D-glycerate dehydrogenase CDS	68.7873
1	16814			5480001	5485000	0.704			31	8966	K562_12814	sigma-54-dependent Fis family transcriptional regulator CDS	66.998
3	16825			5485001	5490000	0.6936			31	14515	K562_12903	adenosine deaminase CDS	64.4135
488	16826			5490001	5495000	0.6672			31	10090	K562_12904	guaD CDS	67.1968
200	16914			5495001	5500000	0.7076			31	10309	K562_12964	sugar ABC transporter permease CDS	65.2087
1	17027			5500001	5505000	0.6982			31	12083	K562_12999	mandelate racemase CDS	70.7753
500	17091			5505001	5510000	0.7088			31	5922	K562_13210	aroG CDS	63.6183
409	17103			5510001	5515000	0.7164			31	19085	K562_20010	helix-turn-helix transcriptional regulator CDS	70.3777
567	17191			5515001	5520000	0.6776			31	9552	K562_20108	L-rhamnonate dehydratase CDS	63.4195
310	17191			5520001	5525000	0.6716			31	11565	K562_20875	hypothetical protein CDS	67.5944
1	17191			5525001	5530000	0.6902			31	9243	K562_20906	PHB depolymerase family esterase CDS	70.3777
413	17219			5530001	5535000	0.6972			31	10120	K562_20926	NAD(P)/FAD-dependent oxidoreductase CDS	68.5885
61	17224			5535001	5540000	0.6848			31	8637	K562_21211	amino acid permease CDS	66.7992
125	17224			5540001	5545000	0.7054			31	10168	K562_21708	mprF CDS	70.1789
1	17224			5545001	5550000	0.695			31	6665	K562_21765	GMC family oxidoreductase CDS	66.2028
100	17229			5550001	5555000	0.7164			31	15707	K562_21861	arylamine N-acetyltransferase CDS	67.992
1378	17229			5555001	5560000	0.6928			31	10535	K562_22100	MFS transporter CDS	65.0099
24	17229			5560001	5565000	0.695			31	8793	K562_22109	GNAT family N-acetyltransferase CDS	63.6183
844	17229			5565001	5570000	0.6934			31	13577	K562_22207	patatin-like phospholipase family protein CDS	71.7694
273	17229			5570001	5575000	0.6954			31	13857	K562_22469	#N/A	#N/A
215	17229			5575001	5580000	0.692			31	7784	K562_22683	succinylglutamate desuccinylase/aspartoacylase family protein CDS	65.6064
147	17229			5580001	5585000	0.7072			31	5086	K562_30622	hypothetical protein CDS	66.6004
1	17229			5585001	5590000	0.6838			30	15564	K562_10073	thiamine pyrophosphate-binding protein CDS	67.7932
1	17230			5590001	5595000	0.6736			30	9707	K562_10119	DegT/DnrJ/EryC1/StrS family aminotransferase CDS	62.6243
3	17230			5595001	5600000	0.6726			30	8894	K562_10209	LysR family transcriptional regulator CDS	72.9622
5	17230			5600001	5605000	0.6544			30	10083	K562_10371	tssG CDS	70.5765
1	17231			5605001	5610000	0.689			30	14229	K562_10375	tagF CDS	67.7932
102	17232			5610001	5615000	0.706			30	8709	K562_10478	phnA CDS	64.8111
52	17232			5615001	5620000	0.6694			30	9693	K562_10496	LysE family translocator CDS	66.7992
648	17232			5620001	5625000	0.6774			30	7944	K562_10548	coniferyl aldehyde dehydrogenase CDS	67.1968
626	17232			5625001	5630000	0.6886			30	9191	K562_11064	class I SAM-dependent methyltransferase CDS	58.2505
249	17232			5630001	5635000	0.6806			30	11636	K562_11410	MaoC family dehydratase CDS	62.3377
1	17236			5635001	5640000	0.701			30	6394	K562_11617	ABC transporter permease subunit CDS	65.8052
2	17236			5640001	5645000	0.6676			30	11456	K562_11621	patatin-like phospholipase family protein CDS	68.5885
108	17237			5645001	5650000	0.6642			30	11268	K562_11779	YdiU family protein CDS	70.5765
566	17237			5650001	5655000	0.6568			30	7723	K562_11808	2-hydroxy-3-oxopropionate reductase CDS	65.4076
115	17237			5655001	5660000	0.683			30	14061	K562_11846	sigma-54-dependent Fis family transcriptional regulator CDS	69.9801
298	17237			5660001	5665000	0.663			30	12425	K562_12073	non-ribosomal peptide synthetase CDS	70.9742
68	17237			5665001	5670000	0.6628			30	7145	K562_12198	tail sheath protein CDS	63.4195
11	17237			5670001	5675000	0.6856			30	11854	K562_12277	LysR family transcriptional regulator CDS	66.6004
38	17237			5675001	5680000	0.6772			30	12321	K562_12349	sugar ABC transporter ATP-binding protein CDS	68.9861
132	17237			5680001	5685000	0.668			30	13214	K562_12394	bcsB CDS	74.5527
1	17237			5685001	5690000	0.675			30	8500	K562_12500	pstB CDS	61.829
1	17288			5690001	5695000	0.6982			30	10612	K562_12503	pstS CDS	64.8111
67	17323			5695001	5700000	0.6636			30	8002	K562_12800	CreA family protein CDS	65.0206
249	17323			5700001	5705000	0.679			30	7810	K562_12898	gamma-glutamyl-gamma-aminobutyrate hydrolase CDS	75.9443
130	17351			5705001	5710000	0.691			30	10850	K562_13000	cupin domain-containing protein CDS	57.971
104	17359			5710001	5715000	0.6936			30	11686	K562_13028	urtC CDS	69.7813
365	17359			5715001	5720000	0.6824			30	10125	K562_13082	ABC transporter substrate-binding protein CDS	64.6123
179	17359			5720001	5725000	0.653			30	7577	K562_13109	homogentisate 1,2-dioxygenase CDS	70.5765
44	17374			5725001	5730000	0.6786			30	9732	K562_13251	NAD(P)(+) transhydrogenase (Re/Si-specific) subunit beta CDS	67.1968
128	17394			5730001	5735000	0.6874			30	7786	K562_13288	LysR family transcriptional regulator CDS	67.992
1148	17395			5735001	5740000	0.68			30	7981	K562_13344	mpl CDS	66.4016
16	17395			5740001	5745000	0.6518			30	7843	K562_13374	tadA CDS	70.9742
1	17395			5745001	5750000	0.7			30	12012	K562_13376	prepilin peptidase CDS	70.5765
4	17396			5750001	5755000	0.7018			30	8196	K562_20204	non-ribosomal peptide synthetase CDS	73.5586
174	17403			5755001	5760000	0.6342			30	10581	K562_20250	LuxR family transcriptional regulator CDS	58.2505
111	17444			5760001	5765000	0.5114			30	8329	K562_20274	porin CDS	59.4433
95	17456			5765001	5770000	0.5462			30	9450	K562_20457	ExeM/NucH family extracellular endonuclease CDS	70.5765
138	17464			5770001	5775000	0.5176			30	10298	K562_20463	aminotransferase class V-fold PLP-dependent enzyme CDS	67.3956
1	17464			5775001	5780000	0.5376			30	8845	K562_20610	Hsp70 family protein CDS	69.9801
1	17496			5780001	5785000	0.5354			30	9059	K562_20793	HAMP domain-containing protein CDS	61.829
417	17497			5785001	5790000	0.5526			30	9580	K562_20803	efflux transporter outer membrane subunit CDS	69.9801
53	17552			5790001	5795000	0.5526			30	9230	K562_21400	ABC transporter substrate-binding protein CDS	63.8171
3	17562			5795001	5800000	0.5624			30	14357	K562_21461	LysR family transcriptional regulator CDS	64.6123
342	17565			5800001	5805000	0.5434			30	8502	K562_21463	CoA-acylating methylmalonate-semialdehyde dehydrogenase CDS	67.3956
119	17567			5805001	5810000	0.6072			30	7402	K562_21577	xanthine dehydrogenase family protein molybdopterin-binding subunit CDS	66.6004
1	17610			5810001	5815000	0.694			30	5694	K562_21581	hypothetical protein CDS	65.4076
1057	17611			5815001	5820000	0.6866			30	10669	K562_22065	#N/A	#N/A
1	17611			5820001	5825000	0.685			30	9048	K562_22139	katG CDS	62.2266
165	17613			5825001	5830000	0.698			30	10920	K562_22486	isovaleryl-CoA dehydrogenase CDS	63.8171
1	17621			5830001	5835000	0.6856			30	13821	K562_22492	TonB-dependent siderophore receptor CDS	70.1789
142	17622			5835001	5840000	0.6418			30	8535	K562_22519	mechanosensitive ion channel family protein CDS	70.1789
857	17701			5840001	5845000	0.6568			30	10186	K562_22527	phospholipase CDS	69.1849
4	17702			5845001	5850000	0.6778			30	8620	K562_22765	prpC CDS	66.2028
413	17764			5850001	5855000	0.6956			30	10094	K562_22767	prpR CDS	70.5765
53	17910			5855001	5860000	0.69			30	12859	K562_22775	#N/A	#N/A
19	17945			5860001	5865000	0.6756			30	15490	K562_22867	dihydroxy-acid dehydratase CDS	64.8111
35	17990			5865001	5870000	0.7068			30	6595	K562_30106	hypothetical protein CDS	56.2189
323	17990			5870001	5875000	0.695			30	5578	K562_30195	RidA family protein CDS	65.2352
321	17990			5875001	5880000	0.6956			30	8589	K562_30218	acyl-CoA ligase (AMP-forming), exosortase A system-associated CDS	71.7694
7	17997			5880001	5885000	0.6954			30	11819	K562_30268	porin CDS	61.6302
1574	17998			5885001	5890000	0.6852			30	10452	K562_40020	zeta toxin family protein CDS	63.2207
14	17998			5890001	5895000	0.653			30	10362	K562_40085	hypothetical protein CDS	64.9123
748	17998			5895001	5900000	0.6878			29	6420	K562_10005	NADH:flavin oxidoreductase/NADH oxidase CDS	70.1789
1	17998			5900001	5905000	0.6818			29	13794	K562_10138	cheA CDS	69.1849
13	17998			5905001	5910000	0.6866			29	14569	K562_10143	chemotaxis response regulator protein-glutamate methylesterase CDS	67.3956
88	18007			5910001	5915000	0.6722			29	6889	K562_10354	cytochrome c1 CDS	62.6243
1	18008			5915001	5920000	0.6588			29	11968	K562_10465	ada CDS	71.173
352	18014			5920001	5925000	0.6868			29	12798	K562_10500	PAS domain-containing sensor histidine kinase CDS	64.6123
1295	18014			5925001	5930000	0.7004			29	7568	K562_10713	homocysteine S-methyltransferase family protein CDS	66.998
76	18014			5930001	5935000	0.7012			29	10024	K562_10728	ABC transporter permease CDS	72.3658
440	18015			5935001	5940000	0.7238			29	10946	K562_10789	protoheme IX farnesyltransferase CDS	67.1968
1	18021			5940001	5945000	0.6996			29	12074	K562_10962	ferritin-like domain-containing protein CDS	58.4493
196	18022			5945001	5950000	0.7202			29	12195	K562_10992	O-antigen ligase C-terminal domain-containing protein CDS	65.8052
49	18022			5950001	5955000	0.699			29	7078	K562_11341	hemF CDS	69.7813
1796	18022			5955001	5960000	0.6748			29	10203	K562_11353	DUF4118 domain-containing protein CDS	67.3956
795	18022			5960001	5965000	0.6816			29	10810	K562_11369	glycosyltransferase family 1 protein CDS	66.998
1	18022			5965001	5970000	0.6674			29	9842	K562_11451	bfr CDS	56.8134
194	18090			5970001	5975000	0.6766			29	8008	K562_11506	LysR family transcriptional regulator CDS	67.992
124	18103			5975001	5980000	0.6806			29	7810	K562_11509	MHS family MFS transporter CDS	70.7753
268	18112			5980001	5985000	0.6752			29	12222	K562_11530	dinB CDS	67.5944
306	18147			5985001	5990000	0.6768			29	8771	K562_11619	ABC transporter ATP-binding protein CDS	69.3837
12	18147			5990001	5995000	0.6764			29	6378	K562_11887	ATP phosphoribosyltransferase regulatory subunit CDS	67.3956
378	18147			5995001	6000000	0.6672			29	11490	K562_12144	dusA CDS	66.6004
606	18147			6000001	6005000	0.6354			29	9320	K562_12211	hypothetical protein CDS	59.2445
324	18147			6005001	6010000	0.6198			29	8786	K562_12320	DUF2069 domain-containing protein CDS	71.7557
487	18147			6010001	6015000	0.6012			29	9203	K562_12516	gloB CDS	68.1909
540	18147			6015001	6020000	0.634			29	10141	K562_12712	ATP-binding cassette domain-containing protein CDS	63.4195
962	18147			6020001	6025000	0.6096			29	12078	K562_12916	exo-alpha-sialidase CDS	70.7753
17	18147			6025001	6030000	0.6138			29	9944	K562_12972	hypothetical protein CDS	67.5497
461	18147			6030001	6035000	0.6012			29	7333	K562_12984	LysE family transporter CDS	68.3897
10	18147			6035001	6040000	0.633			29	5475	K562_12997	LysR family transcriptional regulator CDS	69.3837
153	18147			6040001	6045000	0.6382			29	8278	K562_13045	glycosyltransferase family 4 protein CDS	68.7873
147	18147			6045001	6050000	0.685			29	10184	K562_13100	EamA family transporter CDS	68.5885
1	18147			6050001	6055000	0.6638			29	7859	K562_13257	glutathione S-transferase N-terminal domain-containing protein CDS	63.2207
1	18148			6055001	6060000	0.6398			29	8193	K562_13458	gspE CDS	68.1909
3	18148			6060001	6065000	0.6914			29	6246	K562_20265	FadR family transcriptional regulator CDS	60.6362
2	18154			6065001	6070000	0.69			29	11570	K562_20296	PAS domain S-box protein CDS	67.5944
743	18155			6070001	6075000	0.6958			29	8936	K562_20316	ftsH CDS	65.2087
171	18155			6075001	6080000	0.6718			29	10215	K562_20345	hypothetical protein CDS	61.4314
232	18155			6080001	6085000	0.6972			29	7134	K562_20645	#N/A	#N/A
15	18155			6085001	6090000	0.7054			29	11722	K562_21039	fdhE CDS	70.1789
80	18155			6090001	6095000	0.6676			29	9852	K562_21378	GMC family oxidoreductase CDS	65.0099
439	18155			6095001	6100000	0.6586			29	7929	K562_21833	FAD-binding oxidoreductase CDS	68.5885
23	18155			6100001	6105000	0.6738			29	9628	K562_22188	YodC family protein CDS	64.794
269	18155			6105001	6110000	0.6936			29	4654	K562_22461	GNAT family N-acetyltransferase CDS	68.1909
817	18155			6110001	6115000	0.6994			29	10445	K562_22476	FkbM family methyltransferase CDS	67.5944
12	18155			6115001	6120000	0.6938			29	9204	K562_22506	thioredoxin family protein CDS	65.2087
147	18155			6120001	6125000	0.6984			29	13039	K562_22601	AraC family transcriptional regulator CDS	65.0099
85	18155			6125001	6130000	0.684			29	13987	K562_22660	serine hydrolase CDS	67.5944
1	18155			6130001	6135000	0.6604			29	11809	K562_22815	RNA polymerase sigma-70 factor CDS	69.5825
219	18183			6135001	6140000	0.6872			29	8198	K562_22825	response regulator CDS	66.2028
2	18184			6140001	6145000	0.6818			29	9617	K562_22880	DEAD/DEAH box helicase CDS	65.4076
429	18189			6145001	6150000	0.7144			29	8305	K562_30239	sugar ABC transporter ATP-binding protein CDS	67.1968
23	18189			6150001	6155000	0.72			29	9002	K562_30418	hypothetical protein CDS	63.6183
497	18189			6155001	6160000	0.7188			29	10696	K562_30537	tnpB CDS	63.0631
176	18190			6160001	6165000	0.727			29	9821	K562_30621	AraC family transcriptional regulator CDS	72.7634
3	18190			6165001	6170000	0.6958			28	12398	K562_10007	sensor histidine kinase CDS	67.992
1	18196			6170001	6175000	0.7004			28	8696	K562_10019	branched-chain amino acid ABC transporter permease CDS	64.4135
541	18197			6175001	6180000	0.6736			28	10238	K562_10065	eutC CDS	74.3539
1031	18197			6180001	6185000	0.658			28	13570	K562_10126	PepSY domain-containing protein CDS	68.7873
33	18197			6185001	6190000	0.6096			28	10793	K562_10160	dienelactone hydrolase family protein CDS	68.3897
132	18218			6190001	6195000	0.6098			28	8030	K562_10222	Lrp/AsnC family transcriptional regulator CDS	66.2028
284	18218			6195001	6200000	0.6586			28	5713	K562_10285	divalent-cation tolerance protein CutA CDS	59.633
259	18237			6200001	6205000	0.68			28	11788	K562_10319	ABC transporter ATP-binding protein/permease CDS	63.6183
288	18237			6205001	6210000	0.6922			28	10504	K562_10541	phytanoyl-CoA dioxygenase family protein CDS	69.1849
1	18237			6210001	6215000	0.663			28	10415	K562_10690	allophanate hydrolase subunit 1 CDS	66.004
116	18238			6215001	6220000	0.6746			28	9164	K562_10745	ggt CDS	71.173
1	18238			6220001	6225000	0.6488			28	8311	K562_10762	gshA CDS	63.4195
77	18245			6225001	6230000	0.674			28	7854	K562_10785	twin transmembrane helix small protein CDS	61.9048
228	18255			6230001	6235000	0.6786			28	11726	K562_10887	hypothetical protein CDS	70.1789
278	18316			6235001	6240000	0.6898			28	7015	K562_10915	acetyl-CoA C-acyltransferase CDS	66.7992
88	18324			6240001	6245000	0.6774			28	10455	K562_10934	hypothetical protein CDS	72.167
48	18334			6245001	6250000	0.6802			28	9507	K562_10989	sucD CDS	62.4254
369	18491			6250001	6255000	0.679			28	9987	K562_11075	AMP-binding protein CDS	73.5586
79	18538			6255001	6260000	0.6636			28	10839	K562_11084	tetratricopeptide repeat protein CDS	66.2028
778	18616			6260001	6265000	0.6848			28	13024	K562_11280	RidA family protein CDS	65.5773
319	18616			6265001	6270000	0.6414			28	8058	K562_11442	DUF1857 family protein CDS	64.1822
1	18616			6270001	6275000	0.6832			28	7105	K562_11748	DUF1800 domain-containing protein CDS	70.3777
1	18617			6275001	6280000	0.6438			28	10142	K562_11866	surE CDS	65.8052
188	18623			6280001	6285000	0.6846			28	6631	K562_11994	dienelactone hydrolase family protein CDS	65.4076
384	18624			6285001	6290000	0.7026			28	10583	K562_11995	alpha-hydroxy-acid oxidizing protein CDS	64.6123
1	18624			6290001	6295000	0.7058			28	5594	K562_12070	TonB-dependent siderophore receptor CDS	68.5885
667	18641			6295001	6300000	0.6482			28	9238	K562_12163	minor capsid protein CDS	61.829
136	18641			6300001	6305000	0.672			28	8051	K562_12248	type II and III secretion system protein family protein CDS	67.7932
49	18641			6305001	6310000	0.6516			28	7183	K562_12421	vgrG CDS	66.7992
3	18642			6310001	6315000	0.6916			28	8771	K562_12449	acyl-CoA dehydrogenase CDS	68.5885
1	18649			6315001	6320000	0.6854			28	8918	K562_12547	MFS transporter CDS	70.3777
88	18651			6320001	6325000	0.6866			28	11735	K562_12871	hypothetical protein CDS	60.4167
438	18651			6325001	6330000	0.6852			28	10501	K562_12888	helix-turn-helix transcriptional regulator CDS	69.3837
30	18651			6330001	6335000	0.6846			28	6385	K562_12893	FAD-dependent monooxygenase CDS	69.5825
18	18715			6335001	6340000	0.687			28	10467	K562_12951	alkane 1-monooxygenase CDS	63.8171
353	18715			6340001	6345000	0.689			28	9688	K562_13101	helix-turn-helix transcriptional regulator CDS	69.9801
1	18716			6345001	6350000	0.7032			28	9386	K562_13187	tet CDS	70.7753
412	18723			6350001	6355000	0.6702			28	11496	K562_13239	paraquat-inducible protein A CDS	64.8111
1	18723			6355001	6360000	0.665			28	8586	K562_13433	ABC transporter substrate-binding protein CDS	67.1968
105	18834			6360001	6365000	0.6882			28	7115	K562_13450	gspL CDS	75.1491
628	18834			6365001	6370000	0.6868			28	10631	K562_20059	3-oxoacid CoA-transferase subunit A CDS	65.6064
2	18841			6370001	6375000	0.6732			28	8741	K562_20066	LysE family translocator CDS	64.2147
469	18842			6375001	6380000	0.6902			28	6249	K562_20260	acyl-CoA ligase (AMP-forming), exosortase A system-associated CDS	59.841
1	18842			6380001	6385000	0.6974			28	6351	K562_20278	#N/A	#N/A
567	18860			6385001	6390000	0.6234			28	7277	K562_20368	surE CDS	69.3837
550	18860			6390001	6395000	0.6406			28	8703	K562_20467	metC CDS	68.5885
577	18860			6395001	6400000	0.672			28	9792	K562_20478	hypothetical protein CDS	59.127
1	18860			6400001	6405000	0.6638			28	7263	K562_20701	DUF802 domain-containing protein CDS	71.7694
1	18861			6405001	6410000	0.6674			28	6793	K562_20742	sigma 54-interacting transcriptional regulator CDS	66.4016
94	18868			6410001	6415000	0.6878			28	6910	K562_20758	MFS transporter CDS	64.6123
1	18911			6415001	6420000	0.6678			28	7029	K562_20800	TIGR02594 family protein CDS	64.4769
197	18912			6420001	6425000	0.6862			28	6945	K562_20904	modA CDS	70.3777
224	19055			6425001	6430000	0.6774			28	10508	K562_20939	multidrug efflux RND transporter permease subunit CDS	65.4076
59	19072			6430001	6435000	0.7024			28	5823	K562_20973	DUF1801 domain-containing protein CDS	63.0385
1	19072			6435001	6440000	0.6956			28	9325	K562_20991	amino acid permease CDS	66.6004
194	19083			6440001	6445000	0.6932			28	9276	K562_20996	leuC CDS	63.6183
228	19083			6445001	6450000	0.6758			28	10865	K562_21478	codA CDS	67.3956
1	19083			6450001	6455000	0.6702			28	7131	K562_21525	response regulator CDS	71.5706
3	19084			6455001	6460000	0.6466			28	6782	K562_21599	acid phosphatase CDS	69.17
66	19091			6460001	6465000	0.6896			28	6401	K562_21827	cytochrome c CDS	68.5885
236	19129			6465001	6470000	0.6866			28	10251	K562_21838	ATP-binding domain-containing protein CDS	70.1789
2	19130			6470001	6475000	0.6858			28	7046	K562_21863	amidase CDS	67.3956
219	19200			6475001	6480000	0.6578			28	10258	K562_22104	winged helix-turn-helix domain-containing protein CDS	66.004
497	19221			6480001	6485000	0.6682			28	4522	K562_22177	#N/A	#N/A
2	19225			6485001	6490000	0.574			28	9651	K562_22203	amylo-alpha-1,6-glucosidase CDS	67.992
178	19226			6490001	6495000	0.5916			28	9237	K562_22290	hypothetical protein CDS	66.6004
1083	19259			6495001	6500000	0.6916			28	8490	K562_22467	#N/A	#N/A
2	19260			6500001	6505000	0.6714			28	8253	K562_22475	DUF2827 domain-containing protein CDS	62.0278
334	19324			6505001	6510000	0.6766			28	10162	K562_22524	amino acid permease CDS	65.8052
1	19326			6510001	6515000	0.6706			28	8741	K562_22541	LysR family transcriptional regulator CDS	64.8111
138	19516			6515001	6520000	0.683			28	11031	K562_22603	hypothetical protein CDS	69.3837
1	19517			6520001	6525000	0.6852			28	7264	K562_22725	IclR family transcriptional regulator CDS	68.9861
733	19534			6525001	6530000	0.6968			28	6722	K562_22780	sigma-54-dependent Fis family transcriptional regulator CDS	67.1968
219	19534			6530001	6535000	0.6852			28	10826	K562_22823	response regulator transcription factor CDS	63.4195
169	19537			6535001	6540000	0.6924			28	6005	K562_22826	minor pilin and initiator CDS	60.4374
19	19545			6540001	6545000	0.6616			28	9384	K562_30086	alpha/beta hydrolase CDS	68.7873
126	19566			6545001	6550000	0.6612			28	9999	K562_30201	TRAP transporter substrate-binding protein CDS	65.2087
1234	19572			6550001	6555000	0.6576			28	8769	K562_30238	ABC transporter substrate-binding protein CDS	65.8052
1	19573			6555001	6560000	0.6662			28	7804	K562_30573	MFS transporter CDS	64.4135
2	19586			6560001	6565000	0.665			27	9875	K562_10020	branched-chain amino acid ABC transporter permease CDS	66.4016
1417	19587			6565001	6570000	0.6944			27	6592	K562_10090	toprim domain-containing protein CDS	70.9742
1	19587			6570001	6575000	0.6862			27	9690	K562_10117	TIGR04222 domain-containing membrane protein CDS	69.9801
670	19599			6575001	6580000	0.6634			27	8056	K562_10159	6-aminohexanoate-cyclic-dimer hydrolase CDS	71.7694
191	19672			6580001	6585000	0.6794			27	9275	K562_10369	tssE CDS	63.9918
231	19688			6585001	6590000	0.6584			27	11891	K562_10389	TetR/AcrR family transcriptional regulator CDS	66.998
1	19689			6590001	6595000	0.6632			27	8077	K562_10425	rpe CDS	64.2147
982	19805			6595001	6600000	0.6672			27	11374	K562_10505	queD CDS	65.3422
1	19806			6600001	6605000	0.6602			27	14130	K562_10534	class I SAM-dependent rRNA methyltransferase CDS	71.3718
406	19875			6605001	6610000	0.682			27	8626	K562_10578	ABC transporter ATP-binding protein CDS	68.5885
393	19875			6610001	6615000	0.6818			27	13615	K562_10616	CsgG/HfaB family protein CDS	66.004
30	19875			6615001	6620000	0.6832			27	8777	K562_10642	ttcA CDS	66.6004
224	19880			6620001	6625000	0.6504			27	8278	K562_10651	phosphodiesterase CDS	71.7694
231	19880			6625001	6630000	0.6766			27	7045	K562_10659	DMT family transporter CDS	66.6004
1	19880			6630001	6635000	0.6792			27	8187	K562_10930	1-acyl-sn-glycerol-3-phosphate acyltransferase CDS	63.8171
471	19883			6635001	6640000	0.649			27	6353	K562_10973	LysR family transcriptional regulator CDS	62.6243
191	19888			6640001	6645000	0.7208			27	6712	K562_11147	CDP-6-deoxy-delta-3,4-glucoseen reductase CDS	66.4016
1	19902			6645001	6650000	0.675			27	6534	K562_11217	spore coat protein U domain-containing protein CDS	65.6064
362	19903			6650001	6655000	0.6326			27	9435	K562_11236	porin CDS	63.8171
669	20017			6655001	6660000	0.708			27	8127	K562_11253	otsA CDS	67.3956
40	20025			6660001	6665000	0.6706			27	10648	K562_11307	polyhydroxyalkanoate depolymerase CDS	62.4254
1	20034			6665001	6670000	0.6928			27	6894	K562_11367	TetR/AcrR family transcriptional regulator CDS	57.2565
347	20035			6670001	6675000	0.687			27	8056	K562_11406	NUDIX hydrolase CDS	63.6183
130	20035			6675001	6680000	0.7044			27	8739	K562_11409	acyl-CoA dehydrogenase family protein CDS	68.7873
140	20124			6680001	6685000	0.7012			27	11051	K562_11543	IclR family transcriptional regulator CDS	67.7932
106	20125			6685001	6690000	0.6602			27	12038	K562_11661	peptide deformylase CDS	63.4195
59	20133			6690001	6695000	0.6774			27	6188	K562_11725	urate hydroxylase PuuD CDS	64.8111
85	20265			6695001	6700000	0.7042			27	8704	K562_11811	LysR family transcriptional regulator CDS	71.173
13	20315			6700001	6705000	0.6998			27	8459	K562_11832	Xcc1710-like domain-containing protein CDS	67.4667
117	20342			6705001	6710000	0.695			27	6938	K562_11836	molybdopterin molybdotransferase MoeA CDS	75.1491
208	20372			6710001	6715000	0.6978			27	8944	K562_11919	ABC-F family ATPase CDS	65.2087
1	20373			6715001	6720000	0.6934			27	8075	K562_11920	hypothetical protein CDS	65.6064
3	20379			6720001	6725000	0.6818			27	8683	K562_11947	helix-turn-helix transcriptional regulator CDS	64.4444
378	20380			6725001	6730000	0.6652			27	13231	K562_12129	NADP(H)-dependent aldo-keto reductase CDS	66.4016
121	20380			6730001	6735000	0.6466			27	7494	K562_12158	arginyltransferase CDS	66.998
784	20381			6735001	6740000	0.6646			27	6991	K562_12233	AMP-binding protein CDS	65.2087
240	20381			6740001	6745000	0.6948			27	7806	K562_12234	DUF1571 domain-containing protein CDS	69.3837
505	20381			6745001	6750000	0.6854			27	7680	K562_12276	pyridoxal phosphate-dependent aminotransferase CDS	69.3837
100	20381			6750001	6755000	0.6472			27	8610	K562_12817	pmbA CDS	66.998
1	20381			6755001	6760000	0.6922			27	6889	K562_12821	M48 family metallopeptidase CDS	67.7932
2	20382			6760001	6765000	0.7024			27	9141	K562_13049	glycosyltransferase family 4 protein CDS	64.6123
235	20389			6765001	6770000	0.6556			27	11364	K562_13050	SDR family oxidoreductase CDS	67.1968
13	20389			6770001	6775000	0.673			27	7308	K562_13099	MFS transporter CDS	71.3718
188	20407			6775001	6780000	0.685			27	7069	K562_13205	recN CDS	70.1789
61	20434			6780001	6785000	0.6666			27	9611	K562_13208	carbon-nitrogen hydrolase family protein CDS	67.7932
216	20471			6785001	6790000	0.6446			27	11132	K562_13238	cytochrome b CDS	66.004
1	20471			6790001	6795000	0.6472			27	6964	K562_13317	tkt CDS	66.6004
460	20484			6795001	6800000	0.696			27	9702	K562_13346	TlpA family protein disulfide reductase CDS	65.6064
199	20494			6800001	6805000	0.6594			27	8162	K562_20055	SDR family oxidoreductase CDS	68.9861
1	20495			6805001	6810000	0.7034			27	14232	K562_20089	dicarboxylate/amino acid:cation symporter CDS	62.4254
171	20525			6810001	6815000	0.6772			27	7505	K562_20170	hypothetical protein CDS	48.2667
224	20525			6815001	6820000	0.6874			27	6818	K562_20171	histidine-type phosphatase CDS	69.7813
66	20525			6820001	6825000	0.707			27	9103	K562_20340	virB11 CDS	59.4433
1570	20525			6825001	6830000	0.6824			27	8076	K562_20371	Lrp/AsnC family transcriptional regulator CDS	65.3595
151	20525			6830001	6835000	0.695			27	8043	K562_20391	alkaline phosphatase CDS	65.6064
1	20526			6835001	6840000	0.6824			27	9808	K562_20489	MFS transporter CDS	68.1909
1	20532			6840001	6845000	0.6788			27	9004	K562_20812	FAD-dependent oxidoreductase CDS	69.1849
2	20532			6845001	6850000	0.654			27	8041	K562_20831	aldehyde dehydrogenase family protein CDS	66.004
28	20533			6850001	6855000	0.7042			27	9152	K562_20902	ATP-binding cassette domain-containing protein CDS	69.7813
219	20533			6855001	6860000	0.678			27	9691	K562_20972	SRPBCC domain-containing protein CDS	68.0365
65	20533			6860001	6865000	0.6968			27	8903	K562_21021	flippase CDS	62.6243
820	20533			6865001	6870000	0.691			27	11915	K562_21265	aepX CDS	64.6123
274	20533			6870001	6875000	0.7006			27	6560	K562_21312	gsiB CDS	64.4135
145	20533			6875001	6880000	0.6694			27	6827	K562_21517	VTT domain-containing protein CDS	67.7932
517	20533			6880001	6885000	0.6282			27	8398	K562_21773	glutamate/aspartate ABC transporter substrate-binding protein CDS	60.835
23	20533			6885001	6890000	0.6078			27	10865	K562_22459	DUF2339 domain-containing protein CDS	74.1551
43	20533			6890001	6895000	0.658			27	9542	K562_22689	TonB-dependent hemoglobin/transferrin/lactoferrin family receptor CDS	72.167
504	20533			6895001	6900000	0.7014			27	6267	K562_30006	MBL fold metallo-hydrolase CDS	65.6064
470	20533			6900001	6905000	0.689			27	6188	K562_30035	MFS transporter CDS	67.992
822	20533			6905001	6910000	0.7078			27	8040	K562_30492	helix-turn-helix transcriptional regulator CDS	70.7753
1	20533			6910001	6915000	0.6936			27	9339	K562_30561	hypothetical protein CDS	67.6259
143	20537			6915001	6920000	0.6406			27	17233	K562_30562	hypothetical protein CDS	61.2326
23	20537			6920001	6925000	0.6934			27	5868	K562_30571	TetR/AcrR family transcriptional regulator CDS	57.8529
352	20537			6925001	6930000	0.6992			27	8358	K562_40006	DNA polymerase Y family protein CDS	72.3658
72	20537			6930001	6935000	0.7054			26	7211	K562_10053	pyridoxal phosphate-dependent aminotransferase CDS	68.7873
1	20537			6935001	6940000	0.7254			26	7896	K562_10063	eat CDS	67.3956
1	20538			6940001	6945000	0.6778			26	7509	K562_10145	cheZ CDS	68.7873
13	20544			6945001	6950000	0.6788			26	8032	K562_10154	RNA polymerase sigma factor FliA CDS	66.2028
109	20555			6950001	6955000	0.6732			26	9906	K562_10228	paaC CDS	66.4016
411	20555			6955001	6960000	0.6484			26	8675	K562_10384	LEA type 2 family protein CDS	73.1313
280	20555			6960001	6965000	0.6662			26	11294	K562_10420	trpC CDS	67.5944
89	20555			6965001	6970000	0.6742			26	4392	K562_10431	2-(1,2-epoxy-1,2-dihydrophenyl)acetyl-CoA isomerase CDS	67.1968
13	20555			6970001	6975000	0.6788			26	5821	K562_10763	gshB CDS	66.7992
468	20555			6975001	6980000	0.6686			26	6403	K562_10768	S41 family peptidase CDS	64.8111
163	20555			6980001	6985000	0.6684			26	7588	K562_10811	PTS transporter subunit EIIC CDS	63.6183
283	20555			6985001	6990000	0.6878			26	14313	K562_10964	DEAD/DEAH box helicase CDS	66.6004
1	20555			6990001	6995000	0.6818			26	4958	K562_11056	kynU CDS	71.5706
1	20556			6995001	7000000	0.6558			26	8913	K562_11167	sulfate adenylyltransferase subunit 1 CDS	64.8111
1	20562			7000001	7005000	0.682			26	9891	K562_11227	SDR family oxidoreductase CDS	67.3956
310	20563			7005001	7010000	0.6778			26	9922	K562_11302	nth CDS	64.4135
10	20563			7010001	7015000	0.6934			26	9214	K562_11303	rsxB CDS	66.2028
156	20563			7015001	7020000	0.651			26	5642	K562_11495	hutH CDS	67.992
576	20563			7020001	7025000	0.6666			26	8178	K562_11503	glutamine synthetase CDS	66.7992
72	20563			7025001	7030000	0.6688			26	8419	K562_11572	gamma carbonic anhydrase family protein CDS	64.4135
358	20563			7030001	7035000	0.6786			26	7159	K562_11773	purL CDS	68.1909
386	20563			7035001	7040000	0.6744			26	8940	K562_11924	glycosyltransferase family 1 protein CDS	68.9861
22	20563			7040001	7045000	0.7032			26	12029	K562_12112	CysB family HTH-type transcriptional regulator CDS	64.4135
184	20563			7045001	7050000	0.664			26	8848	K562_12220	aliphatic sulfonate ABC transporter substrate-binding protein CDS	69.7813
236	20563			7050001	7055000	0.7026			26	10216	K562_12253	collagen-like triple helix repeat-containing protein CDS	69.1849
1	20563			7055001	7060000	0.6706			26	5091	K562_12257	transposase CDS	63.3588
267	20570			7060001	7065000	0.7			26	7526	K562_12486	AMP-binding protein CDS	69.3837
2	20571			7065001	7070000	0.686			26	10032	K562_12675	iron ABC transporter permease CDS	72.167
144	20577			7070001	7075000	0.6576			26	10249	K562_12699	HDOD domain-containing protein CDS	66.2028
152	20577			7075001	7080000	0.6636			26	8737	K562_12768	MucB/RseB C-terminal domain-containing protein CDS	67.7932
745	20577			7080001	7085000	0.6618			26	11490	K562_12830	sorbosone dehydrogenase family protein CDS	70.1789
220	20577			7085001	7090000	0.6388			26	9986	K562_12976	DUF1993 domain-containing protein CDS	64.6123
106	20577			7090001	7095000	0.6774			26	11864	K562_13107	MFS transporter CDS	69.7813
447	20577			7095001	7100000	0.6798			26	6483	K562_13128	tolR CDS	65.5556
66	20577			7100001	7105000	0.7186			26	6270	K562_13189	purM CDS	63.4195
179	20577			7105001	7110000	0.7212			26	9454	K562_13236	polyisoprenoid-binding protein CDS	63.8171
218	20577			7110001	7115000	0.71			26	8318	K562_13285	amino acid ABC transporter permease CDS	61.829
138	20577			7115001	7120000	0.7012			26	7118	K562_13316	gap CDS	63.8171
1	20577			7120001	7125000	0.7016			26	18055	K562_13322	ribonuclease CDS	64.8148
200	20578			7125001	7130000	0.6332			26	13435	K562_13375	type II secretion system F family protein CDS	74.1551
2	20578			7130001	7135000	0.6898			26	6814	K562_13463	mnmC CDS	68.3897
1	20578			7135001	7140000	0.6942			26	8776	K562_20348	LysR family transcriptional regulator CDS	66.2028
468	20582			7140001	7145000	0.655			26	6031	K562_20458	serine carboxypeptidase CDS	70.7753
248	20582			7145001	7150000	0.6808			26	8454	K562_20671	AMP-binding protein CDS	69.9801
100	20582			7150001	7155000	0.6828			26	11611	K562_21017	GDP-mannose 4,6-dehydratase CDS	70.1789
34	20582			7155001	7160000	0.6728			26	9708	K562_21019	acyltransferase CDS	67.5944
17	20582			7160001	7165000	0.6474			26	8463	K562_21215	MCP four helix bundle domain-containing protein CDS	65.4076
310	20582			7165001	7170000	0.6562			26	6688	K562_21255	transglutaminase family protein CDS	64.0159
86	20582			7170001	7175000	0.616			26	7582	K562_21429	NADH:flavin oxidoreductase/NADH oxidase CDS	71.173
276	20582			7175001	7180000	0.661			26	7731	K562_21494	alkaline phosphatase family protein CDS	68.1909
123	20582			7180001	7185000	0.6632			26	7195	K562_21514	PAS domain S-box protein CDS	74.1551
1	20582			7185001	7190000	0.6864			26	8114	K562_21555	HAMP domain-containing protein CDS	68.9861
2	20584			7190001	7195000	0.692			26	9008	K562_21621	TonB-dependent receptor CDS	72.7634
124	20585			7195001	7200000	0.6748			26	7532	K562_21727	hypothetical protein CDS	68.4397
56	20585			7200001	7205000	0.657			26	3775	K562_21775	mgtA CDS	66.7992
3	20589			7205001	7210000	0.7038			26	7255	K562_21795	hypothetical protein CDS	67.3956
63	20590			7210001	7215000	0.6748			26	9326	K562_21887	aromatic ring-hydroxylating dioxygenase subunit alpha CDS	64.2147
231	20590			7215001	7220000	0.6704			26	10032	K562_21900	TolC family protein CDS	73.161
643	20590			7220001	7225000	0.6774			26	7964	K562_21968	MFS transporter CDS	68.9861
62	20590			7225001	7230000	0.6912			26	7638	K562_21978	efflux RND transporter permease subunit CDS	64.6123
158	20590			7230001	7235000	0.6732			26	8326	K562_22134	type 1 glutamine amidotransferase domain-containing protein CDS	62.2266
1	20635			7235001	7240000	0.6862			26	9991	K562_22206	rod shape-determining protein CDS	70.3777
908	20636			7240001	7245000	0.6722			26	6410	K562_22266	#N/A	#N/A
1	20637			7245001	7250000	0.7412			26	7451	K562_22505	response regulator CDS	68.7873
375	20638			7250001	7255000	0.729			26	11246	K562_22534	S8/S53 family peptidase CDS	66.2028
32	20660			7255001	7260000	0.6962			26	8181	K562_22574	kdgD CDS	66.2028
1	20680			7260001	7265000	0.683			26	10456	K562_22672	cyclase family protein CDS	66.7992
352	20750			7265001	7270000	0.691			26	7649	K562_22814	dapF CDS	68.3897
463	20750			7270001	7275000	0.6772			26	5662	K562_22873	beta-galactosidase CDS	68.9861
1090	20833			7275001	7280000	0.6546			26	8884	K562_22874	extracellular solute-binding protein CDS	67.5944
163	20833			7280001	7285000	0.6898			26	13944	K562_30152	glycoside hydrolase family 92 protein CDS	65.0099
232	20833			7285001	7290000	0.6712			26	7066	K562_30243	sensor histidine kinase CDS	71.7694
1603	20833			7290001	7295000	0.6938			26	7017	K562_30444	HipA domain-containing protein CDS	69.7813
272	20833			7295001	7300000	0.6986			26	10881	K562_30614	preA CDS	66.2028
43	20833			7300001	7305000	0.6812			25	14344	K562_10008	response regulator transcription factor CDS	66.7992
923	20833			7305001	7310000	0.68			25	7923	K562_10127	DNA-3-methyladenine glycosylase I CDS	65.4076
867	20833			7310001	7315000	0.6712			25	5981	K562_10129	Cof-type HAD-IIB family hydrolase CDS	65.6064
1	20833			7315001	7320000	0.6868			25	7385	K562_10299	hypothetical protein CDS	73.7575
1	20834			7320001	7325000	0.6796			25	12051	K562_10337	histidinol-phosphate transaminase CDS	69.7813
29	20836			7325001	7330000	0.6844			25	6625	K562_10338	hisB CDS	64.2147
2	20840			7330001	7335000	0.6854			25	9199	K562_10385	YegP family protein CDS	61.5616
1	20840			7335001	7340000	0.684			25	7443	K562_10517	xth CDS	61.4314
5	20840			7340001	7345000	0.6938			25	7911	K562_10569	nitroreductase CDS	68.7873
3	20840			7345001	7350000	0.6998			25	6911	K562_10748	acyl-CoA dehydrogenase family protein CDS	67.7932
44	20841			7350001	7355000	0.667			25	5258	K562_10806	LysR family transcriptional regulator CDS	62.4254
52	20841			7355001	7360000	0.6676			25	5899	K562_10836	mutY CDS	70.9742
700	20841			7360001	7365000	0.6326			25	7335	K562_10957	glpD CDS	67.992
74	20841			7365001	7370000	0.6464			25	8417	K562_11034	metal ABC transporter solute-binding protein CDS	70.1789
39	20841			7370001	7375000	0.6848			25	9104	K562_11104	aldo/keto reductase CDS	68.1909
87	20841			7375001	7380000	0.6944			25	10245	K562_11222	hemDX CDS	74.5527
369	20841			7380001	7385000	0.685			25	6365	K562_11313	META domain-containing protein CDS	70.5765
166	20841			7385001	7390000	0.6806			25	10218	K562_11431	23S rRNA (adenine(2030)-N(6))-methyltransferase RlmJ CDS	60.2386
15	20841			7390001	7395000	0.6876			25	7333	K562_11438	FTR1 family protein CDS	66.004
18	20841			7395001	7400000	0.6546			25	5438	K562_11587	EthD family reductase CDS	59.633
714	20841			7400001	7405000	0.6898			25	5910	K562_11732	mscL CDS	58.5648
643	20841			7405001	7410000	0.7038			25	9138	K562_11888	adenylosuccinate synthase CDS	64.0159
1	20841			7410001	7415000	0.6606			25	7631	K562_11906	rimO CDS	63.2207
122	20846			7415001	7420000	0.654			25	8345	K562_11931	aldehyde dehydrogenase family protein CDS	68.3897
10	20846			7420001	7425000	0.669			25	9360	K562_12045	chitinase CDS	66.998
356	20847			7425001	7430000	0.7072			25	9991	K562_12226	ABC transporter substrate-binding protein CDS	66.4016
1	20848			7430001	7435000	0.6718			25	7233	K562_12544	DUF2242 domain-containing protein CDS	65.2087
1	20854			7435001	7440000	0.6632			25	10903	K562_12876	hypothetical protein CDS	57.619
342	20855			7440001	7445000	0.6976			25	11994	K562_12886	DUF4148 domain-containing protein CDS	65.8192
32	20855			7445001	7450000	0.6956			25	6721	K562_12921	DNA polymerase III subunit epsilon CDS	68.5885
223	20855			7450001	7455000	0.6528			25	8074	K562_12948	minD CDS	63.0219
75	20871			7455001	7460000	0.6654			25	9390	K562_12977	bifunctional 3,4-dihydroxy-2-butanone-4-phosphate synthase/GTP cyclohydrolase II CDS	67.3956
516	20895			7460001	7465000	0.6562			25	10248	K562_13051	glycosyltransferase family 2 protein CDS	62.8231
3	20938			7465001	7470000	0.677			25	8002	K562_13421	ergothioneine biosynthesis protein EgtB CDS	65.8052
371	20949			7470001	7475000	0.67			25	7565	K562_13443	LysR family transcriptional regulator CDS	67.5944
1	20949			7475001	7480000	0.5994			25	9343	K562_20065	hypothetical protein CDS	64.6586
327	20957			7480001	7485000	0.6002			25	9788	K562_20101	carbohydrate ABC transporter permease CDS	66.998
71	20963			7485001	7490000	0.591			25	8626	K562_20136	fatty acid--CoA ligase CDS	64.8111
126	20967			7490001	7495000	0.563			25	7388	K562_20387	1-aminocyclopropane-1-carboxylate deaminase CDS	64.8111
315	20967			7495001	7500000	0.6196			25	8207	K562_20518	YdeI/OmpD-associated family protein CDS	60.4374
1	20967			7500001	7505000	0.6044			25	9712	K562_20811	AraC family transcriptional regulator CDS	67.992
291	20968			7505001	7510000	0.5718			25	8427	K562_20833	hybrid sensor histidine kinase/response regulator CDS	62.4254
1	20973			7510001	7515000	0.6296			25	7240	K562_20949	mechanosensitive ion channel CDS	73.5586
33	20974			7515001	7520000	0.5944			25	7371	K562_20992	glutathione S-transferase CDS	64.8111
219	20974			7520001	7525000	0.619			25	16886	K562_21022	glycosyltransferase CDS	68.3897
257	20980			7525001	7530000	0.6288			25	6934	K562_21321	helix-turn-helix transcriptional regulator CDS	66.004
281	20980			7530001	7535000	0.6674			25	11193	K562_21545	NADH:flavin oxidoreductase CDS	68.5885
1283	20980			7535001	7540000	0.6478			25	5980	K562_21764	cytochrome c CDS	65.8052
206	20980			7540001	7545000	0.6328			25	7451	K562_21956	CBS domain-containing protein CDS	62.7706
1	20980			7545001	7550000	0.6034			25	8124	K562_22183	M20/M25/M40 family metallo-hydrolase CDS	66.998
28	20988			7550001	7555000	0.5996			25	9372	K562_22267	#N/A	#N/A
433	20988			7555001	7560000	0.5834			25	7351	K562_22473	DUF2827 domain-containing protein CDS	66.004
1	21000			7560001	7565000	0.6404			25	8252	K562_22489	aromatic ring-hydroxylating dioxygenase subunit alpha CDS	67.5944
657	21001			7565001	7570000	0.711			25	6788	K562_22565	sugar phosphate isomerase/epimerase and 4-hydroxyphenylpyruvate domain-containing protein CDS	67.7932
2	21036			7570001	7575000	0.6738			25	6942	K562_22891	MFS transporter CDS	69.1849
1091	21037			7575001	7580000	0.6802			25	5906	K562_22904	response regulator CDS	57.7236
1	21037			7580001	7585000	0.687			25	5952	K562_30157	DUF4034 domain-containing protein CDS	71.7694
231	21191			7585001	7590000	0.6082			25	5799	K562_30160	class C beta-lactamase CDS	68.5885
619	21207			7590001	7595000	0.5428			25	9113	K562_30374	TonB-dependent receptor CDS	67.5944
405	21207			7595001	7600000	0.7056			25	6682	K562_30493	FAD-dependent monooxygenase CDS	72.167
1	21207			7600001	7605000	0.6862			25	9634	K562_40011	hypothetical protein CDS	67.992
128	21226			7605001	7610000	0.6854			24	7080	K562_10016	ABC transporter ATP-binding protein CDS	65.2087
192	21234			7610001	7615000	0.674			24	8440	K562_10024	branched-chain amino acid ABC transporter permease CDS	64.6123
1	21234			7615001	7620000	0.712			24	6769	K562_10171	rsmI CDS	72.9622
1	21257			7620001	7625000	0.7082			24	8662	K562_10174	BON domain-containing protein CDS	65.2087
391	21258			7625001	7630000	0.6762			24	10515	K562_10321	FAD-dependent oxidoreductase CDS	74.7515
10	21297			7630001	7635000	0.6592			24	7585	K562_10336	hisD CDS	69.3837
452	21300			7635001	7640000	0.6914			24	5240	K562_10404	cysteine hydrolase CDS	69.7813
1	21300			7640001	7645000	0.6596			24	9576	K562_10516	polyphosphate kinase 2 family protein CDS	67.3956
329	21348			7645001	7650000	0.5586			24	9661	K562_10814	cydB CDS	67.3956
743	21348			7650001	7655000	0.649			24	7199	K562_10834	tetratricopeptide repeat protein CDS	71.9682
28	21348			7655001	7660000	0.65			24	8768	K562_10880	lactate permease LctP family transporter CDS	68.1909
59	21348			7660001	7665000	0.6748			24	5675	K562_11014	dacB CDS	71.173
18	21356			7665001	7670000	0.6472			24	8323	K562_11116	clpA CDS	61.0338
46	21356			7670001	7675000	0.6328			24	7221	K562_11117	amino acid permease CDS	66.2028
212	21440			7675001	7680000	0.614			24	5032	K562_11310	#N/A	#N/A
778	21471			7680001	7685000	0.6134			24	6155	K562_11362	alanyl-tRNA editing protein CDS	71.5706
1	21471			7685001	7690000	0.6262			24	9596	K562_11539	phasin family protein CDS	60.6362
77	21498			7690001	7695000	0.626			24	8983	K562_11585	hypothetical protein CDS	71.173
23	21498			7695001	7700000	0.617			24	9271	K562_11631	helix-turn-helix transcriptional regulator CDS	68.9861
25	21503			7700001	7705000	0.6004			24	9169	K562_11731	hypothetical protein CDS	67.5615
20	21506			7705001	7710000	0.5982			24	6827	K562_11750	hpnD CDS	68.3897
10	21506			7710001	7715000	0.5954			24	11765	K562_11780	fatty-acid--CoA ligase CDS	65.8052
655	21506			7715001	7720000	0.671			24	10693	K562_11822	PhoH family protein CDS	70.3777
196	21506			7720001	7725000	0.6496			24	6167	K562_11865	CoA transferase CDS	68.5885
117	21506			7725001	7730000	0.607			24	9733	K562_11869	rpoS CDS	63.4195
502	21506			7730001	7735000	0.6368			24	7668	K562_12208	hypothetical protein CDS	61.0338
1	21506			7735001	7740000	0.6264			24	14495	K562_12256	DUF2147 domain-containing protein CDS	62.987
4	21511			7740001	7741920	0.622			24	6101	K562_12280	hypothetical protein CDS	62.8931
494	21512								24	6905	K562_12287	hypothetical protein CDS	65.2087
353	21513								24	7875	K562_12373	acid phosphatase CDS	65.8052
1148	21520								24	10809	K562_12392	BCSC C-terminal domain-containing protein CDS	74.3539
357	21520								24	9243	K562_12412	TonB-dependent receptor CDS	76.1431
324	21520								24	11430	K562_12483	undecaprenyl-diphosphate phosphatase CDS	64.4135
165	21520								24	6171	K562_12498	phoB CDS	64.8111
24	21520								24	9691	K562_12510	greA CDS	63.7317
1	21520								24	9334	K562_12515	transglycosylase SLT domain-containing protein CDS	62.0278
1	21521								24	8601	K562_12845	rfaD CDS	60.835
133	21528								24	5261	K562_12995	CoA transferase CDS	70.1789
19	21528								24	5885	K562_13018	trmB CDS	69.5825
166	21528								24	8917	K562_13087	sulfite exporter TauE/SafE family protein CDS	70.1789
127	21528								24	8039	K562_13253	Re/Si-specific NAD(P)(+) transhydrogenase subunit alpha CDS	68.1909
183	21528								24	7464	K562_13266	DUF2236 domain-containing protein CDS	72.5646
271	21528								24	5319	K562_13280	pyrC CDS	67.1968
540	21528								24	13091	K562_13304	dapB CDS	65.2087
47	21555								24	8642	K562_13318	speE CDS	68.5885
91	21555								24	9528	K562_13331	araH CDS	64.0159
10	21563								24	8673	K562_13333	arabinose ABC transporter substrate-binding protein CDS	64.6123
317	21569								24	10614	K562_13386	peroxiredoxin CDS	64.8111
458	21574								24	8975	K562_13431	ABC transporter permease CDS	65.8052
4	21625								24	9598	K562_20181	dbpA CDS	70.1789
799	21626								24	7260	K562_20251	3-oxoacyl-ACP synthase CDS	61.829
385	21659								24	8072	K562_20320	GTP-binding protein CDS	69.5825
121	21673								24	11136	K562_20381	hybrid sensor histidine kinase/response regulator AtsR CDS	62.6243
810	21673								24	8145	K562_20445	dmeF CDS	67.1968
96	21673								24	8655	K562_20586	hydantoinase B/oxoprolinase family protein CDS	69.3837
270	21673								24	5333	K562_20756	LysR family transcriptional regulator CDS	70.3777
1	21673								24	8705	K562_20883	metal-dependent hydrolase CDS	65.2087
2	21680								24	5580	K562_20924	GTP cyclohydrolase I FolE2 CDS	64.0159
1586	21681								24	8056	K562_20932	phospholipase D family protein CDS	66.6004
1	21693								24	9196	K562_20955	DUF4148 domain-containing protein CDS	66.3768
383	21694								24	7492	K562_21214	type II toxin-antitoxin system VapC family toxin CDS	63.9706
1	21694								24	7022	K562_21562	xanthine dehydrogenase family protein molybdopterin-binding subunit CDS	70.9742
480	21706								24	7048	K562_21563	cytochrome c CDS	68.1909
170	21706								24	7437	K562_21710	LysR family transcriptional regulator CDS	68.7873
66	21706								24	6453	K562_21712	bifunctional nitrate reductase/sulfite reductaseflavoprotein subunit alpha CDS	69.7813
91	21770								24	6667	K562_21729	N-acetyltransferase CDS	69.1849
154	21770								24	10529	K562_21832	potassium channel family protein CDS	65.6064
1	21772								24	7748	K562_21976	aceE CDS	68.1909
430	21773								24	9554	K562_21988	ggt CDS	68.3897
229	21789								24	10902	K562_22338	choline ABC transporter substrate-binding protein CDS	65.8052
120	21789								24	7646	K562_22472	DUF2827 domain-containing protein CDS	65.0099
1	21789								24	7132	K562_22577	MFS transporter CDS	69.1849
73	21807								24	5715	K562_22604	hypothetical protein CDS	68.1909
1	21808								24	9842	K562_22624	4-aminobutyrate--2-oxoglutarate transaminase CDS	66.4016
36	21906								24	8188	K562_22734	ltaE CDS	67.5944
1226	21906								24	11701	K562_22737	cytochrome ubiquinol oxidase subunit I CDS	62.8231
1	21913								24	7426	K562_22795	MFS transporter CDS	63.2207
517	21914								24	9275	K562_22854	tannase/feruloyl esterase family alpha/beta hydrolase CDS	67.7932
1	21914								24	6680	K562_22878	LysR family transcriptional regulator CDS	64.2147
407	21999								24	7162	K562_22882	glcC CDS	69.1849
1	21999								24	7009	K562_30060	branched-chain amino acid ABC transporter substrate-binding protein CDS	66.7992
54	22034								24	6961	K562_30203	TRAP transporter large permease CDS	66.2028
1	22034								24	7404	K562_30347	TonB-dependent siderophore receptor CDS	71.5706
207	22042								24	7951	K562_30463	efflux RND transporter periplasmic adaptor subunit CDS	75.3479
483	22042								24	8230	K562_30579	LysR family transcriptional regulator CDS	63.2207
1	22042								24	6786	K562_30613	NCS1 family nucleobase:cation symporter-1 CDS	68.1909
33	22043								24	47750	K562_40023	hypothetical protein CDS	58.5921
1	22069								23	8648	K562_10013	class IV adenylate cyclase CDS	67.1968
552	22070								23	8654	K562_10062	mechanosensitive ion channel CDS	66.2028
3	22111								23	5328	K562_10167	Lrp/AsnC ligand binding domain-containing protein CDS	62.845
587	22112								23	7661	K562_10201	ABC transporter permease CDS	67.7932
1	22116								23	7272	K562_10229	paaB CDS	63.8596
2	22116								23	9528	K562_10331	ABC transporter ATP-binding protein CDS	65.2087
86	22117								23	10186	K562_10343	hisI CDS	62.5899
199	22117								23	5442	K562_10472	phosphonate utilization associated transcriptional regulator CDS	65.4076
1	22117								23	5948	K562_10504	queE CDS	66.4016
1	22172								23	7454	K562_10600	flgG CDS	66.998
55	22194								23	8168	K562_10787	cytochrome c oxidase subunit I CDS	69.5825
15	22194								23	6466	K562_10853	hypothetical protein CDS	64.4135
47	22194								23	10637	K562_10922	phosphotransferase CDS	71.173
1	22194								23	5059	K562_11309	lactonase family protein CDS	64.8111
2	22201								23	7648	K562_11350	kdpA CDS	67.3956
340	22202								23	9163	K562_11351	kdpB CDS	66.6004
171	22262								23	8423	K562_11421	response regulator transcription factor CDS	68.1909
20	22264								23	4881	K562_11515	EI24 domain-containing protein CDS	66.4016
953	22264								23	6029	K562_11520	ntrC CDS	67.992
544	22264								23	4488	K562_11522	xth CDS	65.0099
142	22264								23	6349	K562_11651	cls CDS	68.1909
109	22264								23	5801	K562_11717	uraD CDS	64.8111
223	22264								23	5967	K562_11721	RidA family protein CDS	67.1605
206	22264								23	7387	K562_11728	LysR family transcriptional regulator CDS	65.8052
1	22264								23	7580	K562_11761	trigger factor CDS	62.8231
2	22265								23	10325	K562_11800	mechanosensitive ion channel CDS	65.4076
1324	22272								23	5802	K562_11856	zinc-dependent peptidase CDS	66.4016
179	22272								23	8489	K562_11901	phaR CDS	53.0815
320	22272								23	8061	K562_11997	MFS transporter CDS	63.4195
223	22272								23	8565	K562_12111	sugar ABC transporter substrate-binding protein CDS	63.6183
960	22272								23	7333	K562_12114	cysW CDS	67.3956
1	22272								23	7996	K562_12128	MFS transporter CDS	66.2028
30	22278								23	5023	K562_12239	sigma-54-dependent Fis family transcriptional regulator CDS	66.004
74	22321								23	5145	K562_12302	alpha/beta hydrolase CDS	69.3837
462	22359								23	6988	K562_12337	FecR domain-containing protein CDS	73.3598
232	22365								23	5631	K562_12342	CoA-acylating methylmalonate-semialdehyde dehydrogenase CDS	69.9801
278	22467								23	7594	K562_12437	TonB-dependent siderophore receptor CDS	73.5586
384	22469								23	6420	K562_12496	ppk1 CDS	63.6183
475	22469								23	6993	K562_12714	hisQ CDS	65.0099
1	22470								23	6888	K562_12724	branched-chain amino acid ABC transporter substrate-binding protein CDS	67.1968
507	22511								23	9209	K562_12740	LysR family transcriptional regulator CDS	68.1909
1281	22518								23	9474	K562_12819	mog CDS	68.1909
69	22518								23	8342	K562_12918	DUF2946 domain-containing protein CDS	70.2564
1	22518								23	10984	K562_12980	pyridoxal phosphate-dependent aminotransferase CDS	69.9801
329	22519								23	12581	K562_13065	dihydroorotase CDS	69.3837
376	22519								23	4445	K562_13284	gltK CDS	65.4076
4	22519								23	9326	K562_13308	alc CDS	68.7873
1	22520								23	11342	K562_13337	IclR family transcriptional regulator CDS	71.3718
1	22520								23	5586	K562_20050	fnr CDS	68.3897
297	22521								23	6656	K562_20090	SMP-30/gluconolactonase/LRE family protein CDS	66.6004
1	22554								23	7091	K562_20137	hypothetical protein CDS	68.3897
330	22555								23	8327	K562_20354	hypothetical protein CDS	56.3441
1	22555								23	8125	K562_20375	PASTA domain-containing protein CDS	68.9861
151	22579								23	9416	K562_20398	LysR family transcriptional regulator CDS	67.3956
118	22623								23	8976	K562_20480	hypothetical protein CDS	59.0457
122	22731								23	6463	K562_20511	helix-turn-helix transcriptional regulator CDS	66.7992
1	22828								23	6289	K562_20719	TonB-dependent siderophore receptor CDS	70.9742
107	22829								23	8221	K562_20838	response regulator CDS	72.5646
532	22842								23	8795	K562_20944	catalase CDS	66.6004
169	22842								23	5419	K562_20988	DUF1479 domain-containing protein CDS	67.5944
92	22935								23	5677	K562_21045	DUF1643 domain-containing protein CDS	58.6481
148	22962								23	5322	K562_21251	LysR family transcriptional regulator CDS	62.8231
81	22962								23	7889	K562_21280	ilvD CDS	63.4195
1	22963								23	5509	K562_21326	DEAD/DEAH box helicase CDS	72.167
1	22979								23	9536	K562_21625	Lrp/AsnC family transcriptional regulator CDS	64.5022
434	22980								23	6525	K562_21648	MMPL family transporter CDS	66.004
5	23073								23	9055	K562_21805	ABC transporter ATP-binding protein CDS	72.5646
861	23074								23	4760	K562_21831	LysR family transcriptional regulator CDS	65.2087
2	23079								23	7238	K562_21908	VOC family protein CDS	63.0491
374	23080								23	6113	K562_21915	#N/A	#N/A
792	23191								23	6907	K562_22182	malate/lactate/ureidoglycolate dehydrogenase CDS	69.9801
95	23237								23	5874	K562_22269	helix-turn-helix transcriptional regulator CDS	66.4016
525	23324								23	6484	K562_22490	oxidoreductase CDS	66.6004
193	23356								23	10050	K562_22509	transglycosylase domain-containing protein CDS	70.7753
263	23487								23	4369	K562_22515	porin CDS	64.0159
1	23488								23	9276	K562_22547	2OG-Fe(II) oxygenase CDS	63.2207
19	23523								23	6965	K562_22555	phnY CDS	67.3956
222	23604								23	8282	K562_22607	MFS transporter CDS	64.8111
372	23653								23	6011	K562_22655	cytochrome P450 CDS	67.3956
222	23667								23	4871	K562_22761	acyl-CoA dehydrogenase CDS	69.7813
1	23667								23	6340	K562_22811	hemolysin III family protein CDS	66.2028
1	23668								23	10633	K562_22827	CS1-pili formation C-terminal domain-containing protein CDS	62.4254
36	23683								23	5215	K562_30054	sfnG CDS	64.4135
185	23684								23	7117	K562_30093	Fic family protein CDS	70.1789
15	23684								23	7265	K562_30494	AraC family transcriptional regulator CDS	70.1789
1713	23695								23	6026	K562_30558	RES domain-containing protein CDS	64.4135
151	23702								23	7142	K562_40025	conjugal transfer protein TraH CDS	58.0517
1	23710								22	7077	K562_10026	ABC transporter ATP-binding protein CDS	66.7992
464	23711								22	7232	K562_10050	AMP-binding protein CDS	71.3718
1	23711								22	8566	K562_10061	AraC family transcriptional regulator CDS	69.7813
316	23730								22	6266	K562_10069	aldehyde dehydrogenase CDS	65.4076
1	23737								22	8578	K562_10104	phage tail sheath protein CDS	68.3897
230	23738								22	7100	K562_10148	DUF3443 family protein CDS	69.5825
56	23778								22	6891	K562_10150	flhB CDS	70.1789
673	23778								22	8592	K562_10163	MFS transporter CDS	70.5765
822	23795								22	7242	K562_10225	DUF1835 domain-containing protein CDS	69.9801
1064	23800								22	8098	K562_10488	patatin-like phospholipase family protein CDS	68.1909
75	23813								22	6195	K562_10507	sel1 repeat family protein CDS	70.1789
432	23817								22	8978	K562_10635	FTR1 family protein CDS	71.3718
93	23821								22	4358	K562_10750	CoA transferase CDS	69.5825
50	23841								22	5618	K562_10754	sensor histidine kinase CDS	69.3837
2	23901								22	5511	K562_10849	adenine phosphoribosyltransferase CDS	66.7992
301	23902								22	10675	K562_11054	MFS transporter CDS	71.9682
583	23922								22	5669	K562_11158	SDR family oxidoreductase CDS	67.5944
1	23929								22	8566	K562_11162	CysB family HTH-type transcriptional regulator CDS	64.0159
359	23930								22	7295	K562_11206	OmpA family protein CDS	67.5944
388	23930								22	6218	K562_11213	argH CDS	66.004
1	23930								22	7641	K562_11226	MFS transporter CDS	64.2147
54	23989								22	9416	K562_11266	4Fe-4S binding protein CDS	62.2896
568	23997								22	8339	K562_11317	DEAD/DEAH box helicase CDS	68.3897
182	23997								22	10118	K562_11344	upp CDS	66.2028
1	23997								22	6903	K562_11374	RNA polymerase sigma factor CDS	61.2326
1	23998								22	6462	K562_11494	glutamate/aspartate ABC transporter substrate-binding protein CDS	67.5944
1	23999								22	4349	K562_11533	response regulator transcription factor CDS	63.6183
705	24000								22	5669	K562_11544	(Fe-S)-binding protein CDS	66.6004
1	24000								22	6633	K562_11564	DNA internalization-related competence protein ComEC/Rec2 CDS	71.3718
580	24010								22	5280	K562_11584	peptidylprolyl isomerase CDS	60.835
1	24011								22	5970	K562_11594	peptidyl-prolyl cis-trans isomerase CDS	63.4195
709	24018								22	8601	K562_11729	dodecin domain-containing protein CDS	60.9524
59	24020								22	5956	K562_11867	protein-L-isoaspartate(D-aspartate) O-methyltransferase CDS	71.5706
80	24020								22	5361	K562_11959	MFS transporter CDS	63.8171
448	24050								22	4508	K562_12254	collagen-like triple helix repeat-containing protein CDS	71.173
145	24050								22	9440	K562_12282	hypothetical protein CDS	62.3188
1	24058								22	6489	K562_12491	GNAT family N-acetyltransferase CDS	68.1909
260	24086								22	5863	K562_12708	aspartate aminotransferase family protein CDS	64.4135
1	24086								22	11838	K562_12837	MetQ/NlpA family ABC transporter substrate-binding protein CDS	66.4016
324	24094								22	7414	K562_12842	mltB CDS	66.2028
1	24094								22	6840	K562_12934	rph CDS	70.9742
2	24245								22	10068	K562_13009	hypothetical protein CDS	59.2827
519	24246								22	11066	K562_13332	araG CDS	65.8052
1	24246								22	10372	K562_13422	egtD CDS	69.3837
2	24274								22	7936	K562_20009	DUF2471 domain-containing protein CDS	66.4021
559	24277								22	5747	K562_20160	kdgT CDS	65.2087
305	24280								22	6514	K562_20178	benzoate/H(+) symporter BenE family transporter CDS	68.3897
2	24281								22	8993	K562_20293	zinc-dependent alcohol dehydrogenase family protein CDS	65.6064
39	24302								22	8190	K562_20335	virB5 CDS	57.4553
14	24302								22	8511	K562_20365	GH92 family glycosyl hydrolase CDS	66.7992
200	24302								22	7557	K562_20636	LssY C-terminal domain-containing protein CDS	70.1789
249	24302								22	7261	K562_20760	argG CDS	65.0099
608	24302								22	6738	K562_20841	voltage-gated chloride channel family protein CDS	70.1789
612	24302								22	7415	K562_20867	mannose-1-phosphate guanylyltransferase/mannose-6-phosphate isomerase CDS	69.9801
323	24303								22	8460	K562_20888	RES family NAD+ phosphorylase CDS	67.992
1	24303								22	5958	K562_20897	DMT family transporter CDS	68.3897
1	24304								22	4411	K562_20915	TIGR00730 family Rossman fold protein CDS	62.6243
974	24310								22	8992	K562_21005	site-specific DNA-methyltransferase CDS	64.0159
375	24310								22	8011	K562_21140	ABC transporter substrate-binding protein CDS	67.1968
1990	24311								22	5259	K562_21299	PLP-dependent aminotransferase family protein CDS	70.7753
670	24311								22	6064	K562_21419	porin CDS	64.8111
1	24311								22	8874	K562_21430	AI-2E family transporter CDS	67.5944
170	24407								22	6441	K562_21451	MBL fold metallo-hydrolase CDS	64.6123
491	24433								22	7872	K562_21473	FUSC family protein CDS	68.7873
24	24433								22	6499	K562_21746	TRAP transporter large permease subunit CDS	67.7932
12	24433								22	5996	K562_21783	DHA2 family efflux MFS transporter permease subunit CDS	69.9801
1	24434								22	6026	K562_21850	SDR family oxidoreductase CDS	65.0099
58	24441								22	4758	K562_22034	molybdenum cofactor biosynthesis F family protein CDS	71.3718
209	24441								22	5925	K562_22122	FAD-dependent oxidoreductase CDS	71.3718
258	24441								22	8038	K562_22237	SDR family oxidoreductase CDS	70.5765
208	24441								22	4659	K562_22268	non-ribosomal peptide synthetase CDS	67.3956
1551	24441								22	6354	K562_22386	betB CDS	69.5825
124	24450								22	8820	K562_22465	hypothetical protein CDS	65.2087
234	24511								22	7207	K562_22556	phnA CDS	70.7753
1	24512								22	6069	K562_22562	MFS transporter CDS	67.1968
526	24521								22	4711	K562_22721	amidohydrolase family protein CDS	69.1849
1	24522								22	7280	K562_22760	MFS transporter CDS	66.6004
198	24592								22	6885	K562_22776	H-NS histone family protein CDS	61.1111
191	24600								22	7039	K562_22877	nuclear transport factor 2 family protein CDS	60.401
357	24611								22	6588	K562_30171	shc CDS	66.6004
1	24612								22	6362	K562_30285	uca CDS	70.7753
441	24613								22	5421	K562_30336	hypothetical protein CDS	67.3956
143	24625								22	6022	K562_30435	ABC transporter substrate-binding protein CDS	70.9742
50	24633								22	6887	K562_30489	acyl-CoA dehydrogenase CDS	66.4016
28	24633								22	5248	K562_30535	group II intron reverse transcriptase/maturase CDS	56.8588
88	24634								22	7796	K562_30636	DNA repair exonuclease CDS	64.8111
1190	24674								21	6019	K562_10103	phage major tail tube protein CDS	61.6302
1	24675								21	5124	K562_10108	baseplate J/gp47 family protein CDS	69.9801
277	24694								21	4878	K562_10204	hypothetical protein CDS	65.3846
86	24721								21	7415	K562_10207	LysE family translocator CDS	69.3837
219	24721								21	5767	K562_10366	tssB CDS	63.0219
415	24721								21	4626	K562_10521	AmpG family muropeptide MFS transporter CDS	67.3956
2	24722								21	6536	K562_10581	pxpA CDS	68.1909
116	24729								21	8912	K562_10598	flgE CDS	62.8231
3	24812								21	7123	K562_10613	porin CDS	66.004
1084	24813								21	4657	K562_10742	tauA CDS	68.1909
194	24889								21	7570	K562_10746	LysR family transcriptional regulator CDS	67.5944
530	24921								21	5004	K562_10769	gpmA CDS	65.0099
1	24923								21	5067	K562_10803	short-chain fatty acid transporter CDS	70.7753
1	24984								21	5990	K562_10805	molybdopterin-dependent oxidoreductase CDS	64.2147
194	24985								21	8533	K562_10912	TetR/AcrR family transcriptional regulator CDS	64.2147
104	24985								21	7337	K562_11013	sterol desaturase family protein CDS	64.6123
1	24985								21	5468	K562_11233	N-acetyltransferase CDS	69.9801
8	25035								21	5241	K562_11319	sulfurtransferase CDS	64.6123
21	25246								21	5897	K562_11364	glycosyl transferase CDS	71.9682
1	25246								21	8075	K562_11412	glutathione S-transferase N-terminal domain-containing protein CDS	62.2266
1	25268								21	6414	K562_11454	DMT family transporter CDS	64.0159
275	25269								21	6112	K562_11635	LysR family transcriptional regulator CDS	68.9861
1081	25277								21	7124	K562_11647	radA CDS	69.1849
414	25284								21	6645	K562_11691	DUF899 domain-containing protein CDS	67.5944
49	25284								21	6333	K562_11798	ankyrin repeat domain-containing protein CDS	65.8052
1	25285								21	8561	K562_12016	hydroxymethylglutaryl-CoA lyase CDS	66.004
2	25291								21	5468	K562_12110	sugar ABC transporter ATP-binding protein CDS	69.7813
3	25291								21	6737	K562_12206	baseplate J/gp47 family protein CDS	65.6064
953	25292								21	7862	K562_12338	response regulator transcription factor CDS	62.2266
593	25292								21	5330	K562_12780	maf CDS	69.5825
22	25314								21	4254	K562_12831	TM2 domain-containing protein CDS	65.5983
932	25322								21	6610	K562_12875	hypothetical protein CDS	67.8466
1145	25322								21	6747	K562_12907	DUF4136 domain-containing protein CDS	67.7932
456	25327								21	7994	K562_12941	MHS family MFS transporter CDS	69.9801
81	25335								21	7061	K562_12957	DNA translocase FtsK CDS	66.998
225	25440								21	4628	K562_12963	carbohydrate ABC transporter permease CDS	62.8231
125	25527								21	5417	K562_13134	helix-turn-helix transcriptional regulator CDS	55.1402
89	25546								21	8635	K562_13186	tetR CDS	67.992
78	25626								21	6676	K562_13296	MurR/RpiR family transcriptional regulator CDS	69.1849
682	25647								21	9233	K562_13351	zinc-ribbon domain-containing protein CDS	69.3837
387	25654								21	7773	K562_13366	CNP1-like family protein CDS	63.8171
159	25660								21	6642	K562_13420	carboxymuconolactone decarboxylase family protein CDS	66.8763
571	25660								21	6559	K562_20020	LysR family transcriptional regulator CDS	71.173
1	25667								21	5380	K562_20029	FHA domain-containing protein CDS	70.7753
400	25668								21	7722	K562_20097	xylB CDS	68.9861
241	25668								21	5699	K562_20124	MMPL family transporter CDS	65.2087
307	25679								21	8391	K562_20147	acyl-CoA dehydrogenase family protein CDS	63.4195
216	25679								21	4103	K562_20190	catalase family peroxidase CDS	67.7932
409	25756								21	4064	K562_20358	aldo/keto reductase CDS	68.9861
266	25756								21	5941	K562_20392	alkaline phosphatase CDS	67.992
1	25756								21	9889	K562_20403	cynS CDS	65.8174
67	25783								21	6634	K562_20477	porin CDS	61.2326
1	25783								21	12701	K562_20490	LacI family DNA-binding transcriptional regulator CDS	64.6123
1	25784								21	5987	K562_20804	DHA2 family efflux MFS transporter permease subunit CDS	67.3956
77	25836								21	7645	K562_20844	GNAT family N-acetyltransferase CDS	60.2386
308	25836								21	7592	K562_20845	ABC transporter ATP-binding protein CDS	68.9861
929	25838								21	7935	K562_20853	NADP-dependent oxidoreductase CDS	71.5706
1	25838								21	7625	K562_20890	DUF1345 domain-containing protein CDS	65.8052
1	25839								21	7088	K562_21038	formate dehydrogenase subunit gamma CDS	63.0219
184	25887								21	7462	K562_21067	type II toxin-antitoxin system death-on-curing family toxin CDS	54.4271
480	25948								21	6929	K562_21132	amino acid decarboxylase CDS	67.3956
2	25949								21	7023	K562_21180	EAL domain-containing protein CDS	68.1909
32	25979								21	6815	K562_21227	ABC transporter ATP-binding protein CDS	70.5765
772	25979								21	5021	K562_21228	glnH CDS	61.829
1	25986								21	5024	K562_21229	glnP CDS	64.6123
331	25987								21	5995	K562_21239	branched-chain amino acid ABC transporter substrate-binding protein CDS	69.1849
311	25987								21	4759	K562_21290	gtdA CDS	68.5885
447	25987								21	5572	K562_21791	LysR family transcriptional regulator CDS	66.6004
269	25987								21	4000	K562_22015	neutral zinc metallopeptidase CDS	67.7932
265	25987								21	9003	K562_22069	glycosyltransferase CDS	66.6004
17	25995								21	5628	K562_22152	carboxylesterase family protein CDS	61.0338
472	25995								21	10165	K562_22236	aminopeptidase P family protein CDS	65.6064
1	25995								21	5804	K562_22395	ABC transporter permease CDS	62.8231
913	26129								21	7604	K562_22478	EAL domain-containing protein CDS	69.3837
2	26130								21	6350	K562_22496	c-type cytochrome CDS	71.5706
51	26161								21	7774	K562_22573	garD CDS	67.7932
160	26175								21	8584	K562_22616	ceoR CDS	64.0159
14	26179								21	6753	K562_22766	prpB CDS	68.1909
315	26269								21	8338	K562_22793	peptide ABC transporter substrate-binding protein CDS	66.004
1	26276								21	5849	K562_22798	rarD CDS	72.167
307	26277								21	3931	K562_22863	araG CDS	70.5765
356	26343								21	6522	K562_30041	hypothetical protein CDS	67.5944
209	26403								21	7206	K562_30057	LysR family transcriptional regulator CDS	68.9861
1	26458								21	6075	K562_30199	helix-turn-helix transcriptional regulator CDS	66.004
59	26459								21	7578	K562_30266	MFS transporter CDS	66.4016
51	26459								21	12120	K562_30384	tcuA CDS	67.992
835	26538								21	4313	K562_30402	ABC transporter substrate-binding protein CDS	67.1968
2	26539								21	7414	K562_30419	S53 family peptidase CDS	67.7932
2	26545								21	6032	K562_30424	hypothetical protein CDS	61.829
37	26546								21	5995	K562_30511	PAS domain S-box protein CDS	65.6064
120	26546								21	6487	K562_30520	phosphatase PAP2 family protein CDS	68.5885
322	26561								21	5881	K562_30588	MFS transporter CDS	62.4254
174	26571								21	6212	K562_40050	DsbC family protein CDS	63.0219
582	26571								20	5662	K562_10152	flhF CDS	73.5586
415	26571								20	5425	K562_10199	carotenoid oxygenase family protein CDS	72.7634
1	26571								20	5568	K562_10216	YbhB/YbcL family Raf kinase inhibitor-like protein CDS	72.5646
1	26572								20	5223	K562_10396	UbiX family flavin prenyltransferase CDS	66.2028
3	26574								20	7244	K562_10483	alpha/beta fold hydrolase CDS	67.992
116	26578								20	7063	K562_10493	dprA CDS	73.3598
11	26578								20	4714	K562_10552	fliI CDS	77.336
193	26578								20	8628	K562_10662	hydroxymethylglutaryl-CoA lyase CDS	68.7873
156	26578								20	4224	K562_10688	allantoin permease CDS	66.2028
33	26578								20	8084	K562_10699	prolyl oligopeptidase family serine peptidase CDS	68.7873
237	26578								20	3806	K562_10715	DUF3108 domain-containing protein CDS	75.5467
194	26578								20	7306	K562_10716	IclR family transcriptional regulator CDS	69.9801
325	26578								20	6403	K562_10730	MCE family protein CDS	66.2028
226	26578								20	6460	K562_10869	MMPL family transporter CDS	73.7575
476	26578								20	4554	K562_10879	M48 family metalloprotease CDS	64.6123
551	26578								20	7412	K562_10895	D-aminoacylase CDS	70.3777
1	26578								20	6242	K562_10928	gloA CDS	60.1562
41	26579								20	6872	K562_10984	response regulator transcription factor CDS	67.1968
1	26579								20	7043	K562_10997	hydrolase CDS	70.9742
2	26585								20	3782	K562_10998	nuclear transport factor 2 family protein CDS	65.7718
1	26585								20	5188	K562_11066	tcdA CDS	67.3956
950	26586								20	5424	K562_11128	nadA CDS	67.1968
46	26586								20	6049	K562_11172	leucyl aminopeptidase CDS	64.6123
271	26586								20	10464	K562_11189	cobC CDS	68.9861
62	26586								20	8101	K562_11197	ParA family protein CDS	69.5825
347	26586								20	5920	K562_11242	ABC transporter substrate-binding protein CDS	63.8171
10	26586								20	5386	K562_11255	MFS transporter CDS	68.7873
122	26586								20	9397	K562_11297	MoxR family ATPase CDS	65.0099
64	26586								20	4868	K562_11375	acetolactate synthase 3 catalytic subunit CDS	62.4254
180	26586								20	6241	K562_11413	enoyl-CoA hydratase CDS	68.3897
389	26586								20	3475	K562_11481	cysD CDS	65.0099
245	26586								20	4161	K562_11581	bamC CDS	68.1909
516	26588								20	4594	K562_11685	smpB CDS	62.6398
383	26588								20	7969	K562_11786	RidA family protein CDS	63.8889
21	26588								20	5060	K562_11802	glycosyltransferase family 4 protein CDS	65.0099
193	26596								20	3387	K562_11807	lysM CDS	62.6327
216	26596								20	6544	K562_11961	LacI family DNA-binding transcriptional regulator CDS	68.1909
36	26596								20	5009	K562_11982	ABC transporter substrate-binding protein CDS	62.4254
798	26596								20	4820	K562_12031	LuxR family transcriptional regulator CDS	73.5586
43	26596								20	8396	K562_12064	cobO CDS	66.6004
1	26596								20	6396	K562_12104	YeaH/YhbH family protein CDS	63.8171
13	26642								20	8778	K562_12116	sulfate ABC transporter substrate-binding protein CDS	66.004
458	26642								20	5379	K562_12185	hypothetical protein CDS	61.2326
485	26658								20	7304	K562_12322	metallophosphoesterase CDS	67.1968
98	26665								20	4958	K562_12524	polyhydroxyalkanoate depolymerase CDS	70.5765
2	26666								20	9989	K562_12573	hypothetical protein CDS	60.199
103	26687								20	5867	K562_12696	SDR family oxidoreductase CDS	68.7873
63	26693								20	9080	K562_12716	flippase-like domain-containing protein CDS	69.7813
1	26693								20	5570	K562_12720	LLM class flavin-dependent oxidoreductase CDS	71.9682
1	26694								20	6279	K562_12733	otsA CDS	66.2028
2	26700								20	4620	K562_12735	SCO family protein CDS	70.5765
339	26701								20	4874	K562_12743	map CDS	64.2147
103	26701								20	5815	K562_12758	nagZ CDS	66.998
325	26701								20	7722	K562_12841	histone deacetylase family protein CDS	65.6064
1	26701								20	4454	K562_12912	FAD-dependent oxidoreductase CDS	67.5944
1378	26719								20	6009	K562_13064	1-acyl-sn-glycerol-3-phosphate acyltransferase CDS	67.1968
1	26719								20	3896	K562_13086	DHA2 family efflux MFS transporter permease subunit CDS	68.9861
71	26730								20	8145	K562_13108	fahA CDS	68.7873
224	26738								20	8738	K562_13142	carboxymuconolactone decarboxylase family protein CDS	66.9697
595	26805								20	6709	K562_13345	hypothetical protein CDS	65.2087
79	26806								20	6425	K562_13350	prmA CDS	69.1849
193	26840								20	7174	K562_13360	ccsA CDS	68.1909
17	26875								20	8483	K562_20054	serine acetyltransferase CDS	66.6004
527	26875								20	6889	K562_20058	pobA CDS	66.4016
1	26882								20	7675	K562_20080	bifunctional 3-(3-hydroxy-phenyl)propionate/3-hydroxycinnamic acid hydroxylase CDS	67.1968
110	26883								20	7995	K562_20161	kduI CDS	68.7873
192	26883								20	9067	K562_20262	3-oxoacyl-ACP synthase CDS	60.2386
135	26883								20	5213	K562_20266	helix-turn-helix transcriptional regulator CDS	58.4098
1	26883								20	5036	K562_20295	response regulator transcription factor CDS	62.6243
728	26884								20	7362	K562_20394	acyltransferase CDS	67.1968
25	26898								20	7647	K562_20464	amino acid ABC transporter ATP-binding protein CDS	66.4016
1545	26898								20	5275	K562_20465	amino acid ABC transporter permease CDS	66.998
135	26898								20	4869	K562_20754	ATP--cob(I)alamin adenosyltransferase CDS	68.0952
570	26898								20	3663	K562_20872	polysaccharide biosynthesis tyrosine autokinase CDS	66.7992
298	26898								20	8882	K562_20899	tautomerase family protein CDS	62.7604
380	26898								20	3454	K562_20997	leuD CDS	63.2207
273	26898								20	4705	K562_21000	flgE CDS	63.6183
1	26898								20	6419	K562_21083	DUF1073 domain-containing protein CDS	64.0159
2	26899								20	5975	K562_21209	LysR family transcriptional regulator CDS	67.3956
1	26899								20	7326	K562_21328	ggt CDS	66.7992
1	26905								20	3827	K562_21348	right-handed parallel beta-helix repeat-containing protein CDS	60.0398
38	26906								20	7916	K562_21397	porin CDS	67.7932
207	26906								20	4272	K562_21441	efflux RND transporter periplasmic adaptor subunit CDS	69.3837
472	26906								20	6175	K562_21598	ftsH CDS	66.998
712	26906								20	7312	K562_21750	MFS transporter CDS	69.3837
685	26906								20	6544	K562_21771	multidrug effflux MFS transporter CDS	66.2028
1	26906								20	5017	K562_21786	mechanosensitive ion channel family protein CDS	66.998
270	26927								20	6115	K562_21830	NmrA family NAD(P)-binding protein CDS	68.1909
1	26927								20	5313	K562_21844	MerR family transcriptional regulator CDS	66.7992
129	26932								20	4950	K562_21876	MFS transporter CDS	67.1968
285	26952								20	6050	K562_22028	creD CDS	66.6004
27	26952								20	5622	K562_22055	methyl-accepting chemotaxis protein CDS	62.6243
1	26952								20	5525	K562_22078	asnB CDS	70.7753
344	27147								20	4332	K562_22102	hypothetical protein CDS	70.3777
311	27147								20	7390	K562_22137	MerR family DNA-binding transcriptional regulator CDS	59.7403
3	27148								20	8316	K562_22201	LysR family transcriptional regulator CDS	67.7932
77	27248								20	9900	K562_22212	hypothetical protein CDS	62.2266
294	27561								20	4939	K562_22235	haloacid dehalogenase-like hydrolase CDS	66.4016
34	27759								20	5690	K562_22479	DUF2827 domain-containing protein CDS	65.0099
83	27759								20	5589	K562_22568	branched-chain amino acid ABC transporter substrate-binding protein CDS	67.7932
145	27779								20	7278	K562_22626	PAS domain-containing methyl-accepting chemotaxis protein CDS	64.6123
203	27950								20	6379	K562_22688	hypothetical protein CDS	64.4737
85	28055								20	6924	K562_22703	isoprenylcysteine carboxylmethyltransferase family protein CDS	66.7992
1	28055								20	5143	K562_22809	DOPA 4,5-dioxygenase family protein CDS	65.8192
11	28114								20	9497	K562_22851	amidohydrolase CDS	66.004
175	28254								20	5458	K562_22862	araH CDS	67.1968
297	28293								20	6646	K562_22892	TetR/AcrR family transcriptional regulator CDS	66.6004
23	28294								20	6017	K562_30066	porin CDS	66.2028
615	28536								20	8296	K562_30095	sodium:solute symporter family protein CDS	65.6064
178	28536								20	5265	K562_30159	hypothetical protein CDS	71.173
537	28536								20	6138	K562_30271	dicarboxylate/amino acid:cation symporter CDS	62.0278
103	28536								20	8567	K562_30412	GGDEF domain-containing protein CDS	66.998
2	28537								20	4885	K562_30546	ankyrin repeat domain-containing protein CDS	58.0517
115	28562								20	6218	K562_30549	hypothetical protein CDS	57.0175
2	28563								20	6988	K562_30590	PAS domain-containing sensor histidine kinase CDS	62.0278
176	28614								20	7524	K562_40033	conjugal transfer protein TraN CDS	60.0398
26	28637								20	4643	K562_40059	hypothetical protein CDS	54.5788
35	28661								20	5952	K562_40066	#N/A	#N/A
1	28889								19	3212	K562_10027	mnmG CDS	63.6183
120	28890								19	6834	K562_10059	heavy metal translocating P-type ATPase CDS	71.5706
25	28936								19	6303	K562_10072	hypothetical protein CDS	74.1551
426	29070								19	8274	K562_10087	cytochrome c5 family protein CDS	66.6004
1	29071								19	5141	K562_10137	response regulator CDS	69.0476
88	29079								19	7906	K562_10215	flavodoxin family protein CDS	66.998
[truncated: 429,568+ more rows]

## Sheet: FigS3
Figure S3A				Figure S3B				Figure S3C
Replicate1	Replicate2			Deplete	Equal			GC	Delta
12.407	11.0911			14.3684	15.6654			55	9.25138
9.27966	12.7757			12.2925	14.7036			35	8.88956
2.53568	3.29687			8.5463	8.99718			70	5.18318
7.97687	5.51893			7.15328	7.42082			65	3.60682
7.32214	3.80912			8.47846	9.22506			85	5.41106
7.11357	6.72406			0.681601	6.58035			40	2.76635
6.14243	3.72812			8.37796	9.73025			20	5.91625
5.62659	8.96881			7.09573	7.35939			65	3.54539
5.33126	5.70785			0.14789	6.76336			30	2.94936
5.30147	4.8436			6.40959	8.44478			50	4.63078
5.19464	7.47256			0.138752	6.2029			75	2.3889
4.7191	4.58527			5.28126	5.68318			50	1.86918
4.64935	3.87544			6.77828	8.55738			35	4.74338
4.22824	8.60786			0.447696	4.74187			25	0.927874
3.79697	3.31586			3.52654	3.19798			85	0.616019
3.21867	1.57832			2.59289	2.64984			45	1.16416
1.87449	2.10029			1.20796	1.10589			45	2.70811
1.44583	1.10585			1.02744	1.08265			65	2.73135
1.00399	0.654852			0.972306	0.887893			55	2.92611
0.85264	0.771335			0.85308	0.796391			50	3.01761
0.786785	0.545057			0.955313	1.15563			45	2.65837
0.702308	0.492281			0.650117	0.681131			30	3.13287
0.601241	1.13221			0.458983	0.376514			55	3.43749
0.451925	0.569773			0.500572	0.523386			70	3.29061
0.44837	0.316402			0.425363	0.43303			75	3.38097
0.382854	0.402227			0.377634	0.367213			45	3.44679
0.298547	0.351
0.288897	0.261924

[truncated: 9 more sheets: FigS4, FigS5, FigS6, FigS7, FigS8, FigS9, FigS10, FigS12, FigS13]
